# Supplementary material for: Typology of content warnings and trigger warnings: Systematic review
Source: PLoS One. 2022 May 4;17(5):e0266722. doi: 10.1371/journal.pone.0266722 (PMC9067675; doi:10.1371/journal.pone.0266722)
Supplement: S2 Appendix — (XLSX) [file pone.0266722.s003.xlsx]

## Sheet: Sheet1
	REFERENCE			DOCUMENT CHARACTERISTICS				CONTENT/TRIGGER WARNING LIST CHARACTERISTICS		WHAT		HOW	WHO				WHERE		Total number of trigger or content warning lists in the document	QUALITY APPRAISAL (empirical studies only)
													Target audience	EMPIRICAL STUDIES ONLY
	#	Full reference	Year of publication	Peer review journal	Publication type	Sector	Country	Function of list	Type of warning list	Warning labels	Source reference	Presentation format		Exclusion/ inclusion criteria	Sample size	Study design	Country of delivery	Setting of delivery		1. Qualitative					2. Quantitative randomized controlled trials					3. Quantitative non-randomised					4. Quantitative descriptive					5. Mixed methods
Coding:		For websites include date of access & DOI	Date of publication. If there are two dates listed then choose the earlier one.	Peer review means published in academic journal Non-peer review includes newspapers, magazines, technical reports	What type of publication is the document?	To define the sector take into account the place of publication, target audience, author statements about who and where the warning is relevant to. If multiple sectors are described (e.g. education and social media) then type in 'Multiple sectors'. For educational documents specify Primary, Secondary or Higher Education	First affiliation of first author	Function 1 = Defining what trigger/content warnings are; Function 2 = Outlines what types of warnings are used in a specific context e.g. classrooms	Is the list referring to a content warning (to stop any kind of discomfort) or trigger warning (to stop PTSD symptoms). For any document using the term "trigger warning" select trigger warning. If any other term is used e.g. "content warning" or "content note" then select content warning	What warnings are listed? Must be two or more warnings to include as a list.	Is a citation is given for the list? E.g. Violence, sexual abuse, trauma.. (Woods, et al, 2020).	The context in which the warning is presented. If multiple types of presentation are discussed (e.g. in classroom lectures and in online forums) then enter 'Multiple locations'	Who is the target audience for the warning? If multiple audiences are described then type in 'General public'	The criteria can be found in the methods section of the journal	The number of participants in the study	What study design is used	Location of work or where it is to be applied	Where is the warning intended to be delivered? If different settings are described for a single list then type in 'Multiple settings'	Input number of lists listed in the publication
Example:		Nudds, H., 2020. Research recovery. Journal of Recovery.14, 11-13.	2020	Yes = peer reviewed journal paper No = other	Book Webpage Newspaper/magazine Technical report (PDF) Academic journal	Higher education, Psychology, Social media, Multiple sectors	USA	Function 1 (Definition), Function 2 (Used in context)	Trigger warning or Content warning	Violence, abuse, trauma	Yes, No	Verbal, Book, TV, Film, Print media, Social media, Websites, Games, Music, apps, Radio, Educational materials, Leisure, Multiple locations	Students, general public, trauma survivors	Inclusion: aged 18 years and over, PTSD diagnosis; Exclusion: not currently under mental health service provision	100	Qualitative: interviews Observational survey Experimental RCT Mixed methods interviews and survey N/A	UK	Classroom	2	1.1	1.2	1.3	1.4	1.5	2.1	2.2	2.3	2.4	2.5	3.1	3.2	3.3	3.4	3.5	4.1	4.2	4.3	4.4	4.5	5.1	5.2	5.3	5.4	5.5
	1	Peltz, M (2014) College’s Trigger Warning Proposal Incites Media Backlash. The Oberlin Review.	2014	No	Newspaper/magazine	Education	USA	Function 1 (Definition)	Trigger warning	misogyny, the death penalty, calories in a food item, terrorism, drunk driving, how much a person weighs, racism, gun violence, Stand Your Ground laws, drones, homophobia … corpses, skulls, skeletons, needles, discussion of ‘isms,’ neuroatypical shaming, slurs (including ‘stupid’ or ‘dumb’), kidnapping, dental trauma, discussions of sex, death or dying, spiders, insects, snakes, vomit, pregnancy,…	No	Websites	General public	N/A	N/A	N/A	USA	Multiple settings	3
								Function 1 (Definition)	Trigger warning	racism, classism, sexism, heterosexism, cissexism, ableism and other issues of privilege and oppression	No	Educational materials	Students	N/A	N/A	N/A	USA	Educational settings
								Function 2 (Used in context)	Trigger warning	racism, colonialism, religious persecution, violence and suicide	No	Educational materials	Students	N/A	N/A	N/A	USA	Educational settings
	2	Blugis S, Holgis M (2015) Staff Editorial: GW should not mandate trigger warnings	2015	No	Newspaper/magazine	Education	USA	Function 1 (Definition)	Trigger warning	graphic violence or portrayals of sexual violence	No	Educational materials	Students	N/A	N/A	N/A	USA	Educational settings	2
								Function 1 (Definition)	Trigger warning	sexual assault or trauma	No	Educational materials	Students	N/A	N/A	N/A	USA	Educational settings
	3	No author (2015) Trigger warnings cripple value of education. University Wire. https://search.proquest.com/docview/1667670656?accountid=8018. Accessed 25.08.2020	2015	No	Newspaper/magazine	Education	USA	Function 1 (Definition)	Trigger warning	racism, classism, sexism, heterosexism, cissexism, ableism, and other issues of privilege and oppression	Yes	Educational materials	Students	N/A	N/A	N/A	USA	Educational settings	1
	4	Barker, M (2014) Trigger warning: trigger warnings (towards a different approach). University Wire. https://search.proquest.com/docview/1724774505?accountid=8018. Accessed 25.08.2020	2015	No	Newspaper/magazine	Multiple sectors	UK	Function 1 (Definition)	Trigger warning	One friend is triggered by a classroom activity involving blindfolds, decades after their experience of imprisonment as a refugee. Another is triggered when jokingly called a word that was used repeatedly against them in school to let them know that they weren't accepted or acceptable. A third is triggered by watching a scene of conflict only a week after a painful breakup. A final friend feels t…	No	Multiple locations	General public	N/A	N/A	N/A	UK	Educational settings	2
								Function 1 (Definition)	Trigger warning	sexual assault, child abuse, and violent discrimination	No	Multiple locations	General public	N/A	N/A	N/A	UK	Educational settings
	5	Bashonga, R. (2020). Life has no# Trigger Warnings: reflections on triggering in contexts of violence. Feminist Theory. https://doi.org/10.1177/1464700120918111	2020	Yes	Academic journal	Multiple sectors	South Africa	Function 1 (Definition)	Trigger warning	explicitly violent or sexual nature	No	Multiple locations	General public	N/A	N/A	N/A	South Africa	Educational settings	3
								Function 1 (Definition)	Content warning	age restrictions, or to flag for harmful content such as violence, offensive language or explicit sex	No	Film	General public	N/A	N/A	N/A	South Africa	Multiple settings
								Function 1 (Definition)	Trigger warning	race, class, citizenship, gender and sexuality	No	Multiple locations	General public	N/A	N/A	N/A	South Africa	Educational settings
	6	Bellet, B. W., Jones, P. J., & McNally, R. J. (2018). Trigger warning: Empirical evidence ahead. Journal of behaviour therapy and experimental psychiatry, 61, 134-141.	2018	Yes	Academic journal	Mental health	USA	Function 2 (Used in context)	Trigger warning	classism and privilege	Yes	Websites	General public	Exclusion: canonical stressor (e.g., rape, natural disaster) qualifying for Criterion A of the PTSD diagnosis in DSM-5	270	Experimental	USA	Educational settings	1						Yes	Yes	Yes	Can't tell	Can't tell
	7	Beverly, E. A., Díaz, S., Kerr, A. M., Balbo, J. T., Prokopakis, K. E., & Fredricks, T. R. (2018). Students' perceptions of trigger warnings in medical education. Teaching and learning in medicine, 30(1), 5-14.	2018	Yes	Academic journal	Education	USA	Function 1 (Definition)	Trigger warning	abuse (e.g., physical, sexual, verbal, emotional), rape, self-injurious behaviours, eating disorders, drug and alcohol addiction, and suicide	No	Educational materials	Students	Inclusion: 1st/2nd year medical students	259	Mixed methods	USA	Educational settings	3																					No	Yes	Yes	Yes	Yes
								Function 2 (Used in context)	Trigger warning	graphic imagery (n D 44) and discussions of sexual assault and sexual abuse (n D 18), violence (n D 7), and/or abortion and contraception (n D 5).	No	Educational materials	Students				USA	Educational settings
								Function 2 (Used in context)	Trigger warning	abuse, rape, domestic violence, eating disorders, and severe wounds	No	Educational materials	Students				USA	Educational settings
	8	Bijvank, M. N., Konijn, E. A., Bushman, B. J., & Roelofsma, P. H. (2009). Age and violent-content labels make video games forbidden fruits for youth. Pediatrics, 123(3), 870-876.	2009	Yes	Academic journal	Media studies	Europe	Function 2 (Used in context)	Content warning	PEGI age ratings 7+, 12+, 16+, 18+ and violence content label	Yes	Print media	Children and adolescents	Dutch children & adolescents (7-17)	310	Quantitative non-RCT	Netherlands	Unclear	1											Unclear	Yes	No	No	Yes
	9	Boysen, G. A., Wells, A. M., & Dawson, K. J. (2016). Instructors’ use of trigger warnings and behaviour warnings in abnormal psychology. Teaching of Psychology, 43(4), 334-339.	2016	Yes	Academic journal	Education	USA	Function 1 (Definition)	Trigger warning	abortion, racism, and suicide	No	Educational materials	Students	Inclusion: Abnormal Psychology instructors in university	131	Observational	USA	Educational settings																	Yes	Yes	Yes	No	Yes
	10	Bushman, B. J. (2006). Effects of warning and information labels on attraction to television violence in viewers of different ages. Journal of Applied Social Psychology, 36(9), 2073-2078.	2006	Yes	Academic journal	Social sciences	USA	Function 1 (Definition)	Content warning	Viewer discretion is advised, TV-14	No	TV	General public	9-11 year olds, 12-14 year olds, 15-17 year olds, 18-20 year olds (college students), and adults at least 21 years old who were not college students	900	Quantitative RCT	USA	Unclear	1						Can't tell	Can't tell	Yes	No	Can't tell
	11	Cares, A. C., Franklin, C. A., Fisher, B. S., & Bostaph, L. G. (2019). “They Were There for People Who Needed Them”: Student Attitudes Toward the Use of Trigger Warnings in Victimology Classrooms. Journal of criminal justice education, 30(1), 22-45.	2019	Yes	Academic journal	Social sciences	USA	Function 2 (Used in context)	Trigger warning	sexual assault, intimate partner violence, child sexual abuse, sex trafficking	No	Verbal	Students	Undergraduate victimology students	162	Quantitative non-RCT	USA	Educational settings	1																Yes	Yes	No	Yes	Yes
	12	Carter, A. M. (2015). Teaching with trauma: Trigger warnings, feminism, and disability pedagogy. Disability Studies Quarterly, 35(2), 10.	2015	Yes	Academic journal	Social sciences	USA	Function 1 (Definition)	Trigger warning	rape/sexual assault, extreme violence, suicide/murder, and self-harm	No	Educational materials	Students	N/A	N/A	N/A	USA	Educational settings	1
	13	National Coalition Against Censorship (2015). What’s All This About Trigger Warnings? https://ncac.org/wp-content/uploads/2015/11/NCAC-TriggerWarningReport.pdf. Accessed 25.08.2020	2015	No	Technical reports (PDF)	Education	USA	Function 1 (Definition)	Trigger warning	sexual assault, historical account of slavery	No	Educational materials	Students	N/A	N/A	N/A	USA	Educational settings	2
								Function 1 (Definition)	Trigger warning	sexual assault, race, sexual orientation, disability, colonialism, torture	No	Educational materials	Students	Unclear	Not stated	Quantitative descriptive	USA	Educational settings	5																Can't tell	Can't tell	Can't tell	Can't tell	Can't tell
								Function 2 (Used in context)	Trigger warning	"religious objections to nude models in studio courses" and to "homoerotic content in art history, the Bible … is a topic that can offend both fundamentalists and those who are not comfortable with religion." There was even a "Rastafarian student [who] was very offended at my comparison of Akhenaten’s Great Hymn to Psalm 104	No	Educational materials	Students	N/A	N/A	N/A	USA	Educational settings
								Function 1 (Definition)	Trigger warning	spiders, "images of childbirth," suicide in a ballet, indigenous artefacts, images of dead bodies, "fat phobia," bloody scenes in a horror film class	No	Educational materials	Students	N/A	N/A	N/A	USA	Educational settings
								Function 2 (Used in context)	Content warning	messages about identity, religion, science, ethics, justice, equality, and other topics that contemporary people find naive or offensive	No	Educational materials	Students	N/A	N/A	N/A	USA	Educational settings
								Function 2 (Used in context)	Trigger warning	race, violence, sexuality and gender	No	Educational materials	Students	N/A	N/A	N/A	USA	Educational settings
	14	Chu, H. (2018). Trigger Warnings and The Need for Evidence-based Interventions on University Campuses. https://d1wqtxts1xzle7.cloudfront.net/55804759/TriggerFinal.pdf?1518641994=&response-content-disposition=inline%3B+filename%3DTrigger_Warnings_and_The_Need_for_Eviden.pdf&Expires=1600360230&Signature=IjSCuWxFztNgM-OtL38~pSXcgd-JOF~TpcvLkI2NZ-6Iz2Z4iTTcik4edQ3zDBAS56IvnLFi~X9TU09J-QzU7Rx8Ce7gGQSl…	2018	No	Webpage	Education	USA	Function 1 (Definition)	Trigger warning	childhood abuse, intimate partner violence, sexual violence, colonialism, institutionalized police violence, racism, homophobia, transphobia, genocide, and war	No	Educational materials	Students	N/A	N/A	N/A	USA	Educational settings	10
								Function 1 (Definition)	Trigger warning	f racism, classism, sexism, heterosexism, cissexism, ableism	Yes	Educational materials	Students	N/A	N/A	N/A	USA	Educational settings
								Function 1 (Definition)	Trigger warning	misogyny, racism, homophobia, PTSD, slavery, victim-blaming, self-injury, child abuse, discussion of "isms", discussions of sex (including consensual), corpses, blood and "anything that might inspire intrusive thoughts in people with OCD	Yes	Websites	General public	N/A	N/A	N/A	USA	Educational settings
								Function 2 (Used in context)	Trigger warning	race, class, gender, sexuality, bigotry, and violence	No	Book	Students	N/A	N/A	N/A	USA	Educational settings
								Function 2 (Used in context)	Trigger warning	racism, colonialism, religious persecution, violence, suicide	No	Book	Students	N/A	N/A	N/A	USA	Educational settings
								Function 2 (Used in context)	Trigger warning	suicide and domestic violence	No	Book	Students	N/A	N/A	N/A	USA	Educational settings
								Function 2 (Used in context)	Trigger warning	domestic violence and misogyny	No	Book	Students	N/A	N/A	N/A	USA	Educational settings
								Function 2 (Used in context)	Trigger warning	violence against women, suicide	No	Book	Students	N/A	N/A	N/A	USA	Educational settings
								Function 2 (Used in context)	Trigger warning	sexual assault and racial dynamics	No	Book	Students	N/A	N/A	N/A	USA	Educational settings
								Function 1 (Definition)	Trigger warning	cis-sexism, sexism, misandry, and misogyny	No	Educational materials	Students	N/A	N/A	N/A	USA	Educational settings
	15	Dilevko, J. (2015). The Politics of Trigger Warnings. Journal of Information Ethics, 24(2), 9-12.	2015	Yes	Academic journal	Education	North America	Function 2 (Used in context)	Trigger warning	racism, colonialism, religious persecution, violence, suicide	No	Educational materials	Students	N/A	N/A	N/A	USA	Educational settings
								Function 1 (Definition)	Trigger warning	classism, sexism, heterosexism, cissexism, and ableism	No	Educational materials	Students	N/A	N/A	N/A	USA	Educational settings
								Function 2 (Used in context)	Trigger warning	gory, abusive and misogynistic violence	No	Educational materials	Students	N/A	N/A	N/A	USA	Educational settings
								Function 2 (Used in context)	Trigger warning	religious persecution and colonial oppression	No	Educational materials	Students	N/A	N/A	N/A	USA	Educational settings
								Function 2 (Used in context)	Trigger warning	classism, sexism, heterosexism, cissexism, ableism, or anything touching on "privilege and oppression	No	Educational materials	Students	N/A	N/A	N/A	USA	Educational settings
	16	Dogruel, L., & Joeckel, S. (2013). Video game rating systems in the US and Europe: Comparing their outcomes. International Communication Gazette, 75(7), 672-692.	2013	Yes	Academic journal	Media studies	Europe and USA	Function 2 (Used in context)	Content warning	USK system: Freigegeben ohne Alterskennzeichen (‘USK 0’ no restriction, white label): Games that do not include any form of violence or fright inducement; Freigegeben ab 6 Jahre (USK 6+, yellow label) Games that may be more challenging in terms of distinguishing virtuality from reality but only include elements of fighting if these are marked as not realistic. Freigegeben ab 12 Jahre (USK 12+, gr…	Yes	Games	General public	PRE-STUDY: Inclusion: video games of the latest console generation (2005 to present), namely Xbox 360, PlayStation 3 and Nintendo Wii, and the two handheld consoles PlayStation Portable and Nintendo DS.	16058	Observational	Europe and USA	Multiple settings	1																Yes	Yes	Yes	Yes	Yes
								Function 2 (Used in context)	Content warning	USK system: Freigegeben ohne Alterskennzeichen (‘USK 0’ no restriction, white label): Games that do not include any form of violence or fright inducement; Freigegeben ab 6 Jahre (USK 6+, yellow label) Games that may be more challenging in terms of distinguishing virtuality from reality but only include elements of fighting if these are marked as not realistic. Freigegeben ab 12 Jahre (USK 12+, gr…	Yes	Games	General public	STUDY 1: Inclusion: 50 top-selling video games from Europe and the US4 for the years 2008–2010.	50	Observational	Europe and USA	Multiple settings																	Yes	Yes	Yes	Yes	Yes
								Function 2 (Used in context)	Content warning	USK system: Freigegeben ohne Alterskennzeichen (‘USK 0’ no restriction, white label): Games that do not include any form of violence or fright inducement; Freigegeben ab 6 Jahre (USK 6+, yellow label) Games that may be more challenging in terms of distinguishing virtuality from reality but only include elements of fighting if these are marked as not realistic. Freigegeben ab 12 Jahre (USK 12+, gr…	Yes	Games	General public	STUDY 2: Inclusion: German dataset (n=400) of German school children OR 2008 Pew Internet ‘Teen, Video Games and Civics’ dataset	744	Observational	Europe and USA	Multiple settings																	No	No	Yes	Unclear	Yes
	17	Dym, B., Brubaker, J., & Fiesler, C. (2018). "they're all trans Sharon”: Authoring gender in video game fan fiction. Game Studies, 18(3).	2018	Yes	Academic journal	Games and apps	USA	Function 2 (Used in context)	Content warning	transphobia, homophobia, trans misogyny, and heterosexism	No	Websites	General public	N/A	N/A	N/A	International	Multiple settings	1
	18	Flaherty, C. (2014). Trigger unhappy. Inside Higher Ed, 14. https://www.insidehighered.com/news/2014/04/14/oberlin-backs-down-trigger-warnings-professors-who-teach-sensitive-material. Accessed 13.08.2020	2014	No	Newspaper/magazine	Education	USA	Function 1 (Definition)	Trigger warning	sexual misconduct, racism, classism, sexism, heterosexism, cissexism, ableism, and other issues of privilege and oppression	No	Educational materials	Students	N/A	N/A	N/A	USA	Educational settings	3
								Function 1 (Definition)	Trigger warning	racism, colonialism, religious persecution, violence, suicide	No	Educational materials	Students	N/A	N/A	N/A	USA	Educational settings
								Function 1 (Definition)	Trigger warning	sexual violence or war	No	Educational materials	Students	N/A	N/A	N/A	USA	Educational settings
	19	Flintoft, R., & Bollinger, C. (2016). Beyond trigger warnings: preparing for engaged learning within an ethic of care. About Campus, 21(3), 24-31.	2016	Yes	Academic journal	Education	USA	Function 2 (Used in context)	Trigger warning	racism, classism, sexism, heterosexism, cissexism, ableism, and other issues of privilege and oppression	No	Educational materials	Students	N/A	N/A	N/A	USA	Educational settings	1
	20	Freedman, E. (2018). Engineering Queerness in the Game Development Pipeline. Game Studies, 18(3).	2018	Yes	Academic journal	Games and apps	International	Function 2 (Used in context)	Content warning	sexism, racism, violence, bodily harm and death	No	Websites	General public	N/A	N/A	N/A	International	Multiple settings	1
	21	Gentile, D. A., Humphrey, J., & Walsh, D. A. (2005). Media ratings for movies, music, video games, and television: A review of the research and recommendations for improvements. Adolescent medicine clinics, 16(2), 427-446.	2005	Yes	Academic journal	Multiple sectors	USA	Function 2 (Used in context)	Content warning	GA (General audiences - all admitted), PG (parental guidance, some material not suitable for children), PG-13 (parents strongly cautioned, some material inappropriate for under 13s), R (Restricted, under 17s require parent/guardian), NC-17 (No-one under 17 is allowed).	Yes	Film	General public	N/A	N/A	N/A	USA	Multiple settings	4
								Function 2 (Used in context)	Content warning	Parental advisory explicit content (The recording may contain strong violence or depictions of violence, sex or substance abuse. Parental discretion is advised)	Yes	Music	Parents	N/A	N/A	N/A	USA	Multiple settings
								Function 2 (Used in context)	Content warning	EARLY CHILDHOOD Titles rated EC (Early Childhood) have content that may be suitable for persons ages 3 and older. Contains no material that parents would find inappropriate. ESRB Rating Everyone EVERYONE Titles rated E (Everyone) have content that may be suitable for persons ages 6 and older. Titles in this category may contain minimal cartoon, fantasy or mild violence and/or infrequent use of mi…	Yes	Games	General public	N/A	N/A	N/A	USA	Multiple settings
								Function 2 (Used in context)	Content warning	TV-Y TV-Y icon.svg This program is designed to be appropriate for all children.[10] Programs rated TV-Y are designed to be appropriate for children of all ages. The thematic elements portrayed in programs with this rating are specifically designed for a very young audience. TV-Y7 TV-Y7 icon.svg This program is designed for children age 7 and above.[10] Programs rated TV-Y7 are designed for childr…	Yes	TV	General public	N/A	N/A	N/A	USA	Multiple settings
	22	George, E., & Hovey, A. (2019). Deciphering the trigger warning debate: a qualitative analysis of online comments. Teaching in Higher Education. DOI: https://doi.org/10.1080/13562517.2019.1603142	2019	Yes	Academic journal	Education	Canada	Function 1 (Definition)	Trigger warning	sexual assault, child abuse, LGBTQ discrimination, or veteran’s experiences of trauma	Yes	Educational materials	Students	Inclusion: Articles mentioning trigger warnings from two online American higher education news journals: Chronicle of Higher Education (CHE) and Inside Higher Ed (IHE).	20	Qualitative	USA	Educational settings	2	Yes	Yes	Yes	Yes	Yes
								Function 1 (Definition)	Trigger warning	abortion, racism, and poverty	Yes	Educational materials	Students	N/A	N/A	N/A	USA	Educational settings
	23	Gerend, M. A., MacKinnon, D. P., & Nohre, L. (2000). High school students' knowledge and beliefs about television advisory warnings. Journal of Applied Communication Research, 28(4), 291-308.	2000	Yes	Academic journal	Audio-visual industries	USA	Function 2 (Used in context)	Content warning	violent or sexual content.	No	TV	General public	Inclusion: tenth and twelfth grade high school students surveyed during the fall of 1993 [n = 1,854) and the fall of 1994 [n = 1,489) in Marion County, Indiana		Observational	USA	Multiple settings	4																No	Yes	No	Yes	Yes
								Function 2 (Used in context)	Content warning	This police drama contains adult language and scenes with partial nudity. Viewer discretion is advised. Due to some violent content, parental discretion advised	Yes	TV	General public	N/A	N/A	N/A	USA	Multiple settings
								Function 2 (Used in context)	Content warning	("Parental discretion advised") or a Motion Picture Association of America's (MPAA) rating ("PG-13" and "R")	Yes	Film	Children and adolescents	N/A	N/A	N/A	USA	Multiple settings
								Function 2 (Used in context)	Content warning	MPAA's film-rating system (G, PG, R, & X)	Yes	Film	Children and adolescents	N/A	N/A	N/A	USA	Multiple settings
	24	Grayson, M. L. (2020). Race Talk in the Age of the Trigger Warning: Recognizing and Challenging Classroom Cultures of Silence. Rowman & Littlefield Publishers.	2020	No	Book	Education	USA	Function 1 (Definition)	Trigger warning	depictions of violence and a sexually explicit nature	No	Multiple locations	General public	N/A	N/A	N/A	USA	Educational settings	2
								Function 2 (Used in context)	Trigger warning	graphic violence, pornographic images or hate speech	No	Social media	General public	N/A	N/A	N/A	USA	Educational settings
	25	Halberstam, J. (2017). Trigger happy: From content warning to censorship. Signs: Journal of Women in Culture and Society, 42(2), 535-542.	2018	No	Book	Education	USA	Function 1 (Definition)	Trigger warning	violent or sexually explicit images and text	No	Multiple locations	General public	N/A	N/A	N/A	USA	Educational settings	2
								Function 2 (Used in context)	Content warning	a PG movie, to give an obvious example, warns parents that some of the material in the film might not be appropriate for young children. An R-rated film restricts the screening to audiences over the age of seventeen unless accompanied by an adult.	No	Film	General public	N/A	N/A	N/A	USA	Educational settings
	26	Hamid, Ros Syammimi and Shiratuddin, Norshuhada (2018) Age Classification of the Existing Digital Game Content Rating System Across the World: A Comparative Analysis. In: Knowledge Management International Conference (KMICe) 2018, 25 –27 July 2018, Miri Sarawak, Malaysia.	2018	No	Conference abstract	Games and apps	Malaysia	Function 2 (Used in context)	Content warning	0+, 3+, 6+, 7+, 10+, 12+, 13+, 14+, 15+, 16+, 17+, 18+, banned	No	Games	General public	N/A	N/A	N/A	International	Multiple settings	5
								Function 2 (Used in context)	Content warning	EC, E, PG, G, GA, All, A, 0+, 3+, 6+, 7+, E10+, PG 10, 12+, PG 12, B, T, PG 14, 15+, M, MA15+, C, 16+, PG 16, Age Advisory 16, M, D, 18+, PG 18, R18+, AO, Z, M, RC, RP, NAR and T	No	Games	General public	N/A	N/A	N/A	International	Multiple settings
								Function 2 (Used in context)	Content warning	ACB: PG = Parental Guidance (not recommended for viewing or playing by persons under 15 without guidance from parents or guardians) G = The G classification is suitable for everyone M = Recommended for teenagers aged 15 years and above. Children under 15 may legally access this material because it is an advisory category. MA 15+ = Legally restricted. Not suitable for persons	Yes	Games	General public	N/A	N/A	N/A	International	Multiple settings
								Function 2 (Used in context)	Content warning	ESRA: 3+ = 3 years old and above 7+ = 7 years old and above 12+ = 12 years old and above 15+ = 15 years old and above 18+ = 18 years old and above	Yes	Games	General public	N/A	N/A	N/A	International	Multiple settings
								Function 2 (Used in context)	Content warning	CERO: A = Suitable for all ages B(12+) = Suitable only to 12 years and above C(15+) = Suitable only to 15 years and above D(17+) = Suitable only to 17 years and above Z(18+) = Suitable only to 18 years and above (should not be sold or distributed to those younger than 18 years old)	Yes	Games	General public	N/A	N/A	N/A	International	Multiple settings
	27	James, C. (2017). Trigger Warnings: To Label or Not to Label?. Public Services Quarterly, 13(4), 295-303.	2017	Yes	Academic journal	Education	USA	Function 2 (Used in context)	Trigger warning	suicide and racially motivated violence	No	Educational materials	Students	N/A	N/A	N/A	USA	Educational settings
								Function 1 (Definition)	Trigger warning	rape, child abuse, LGBTQ discrimination, or veterans’ post-traumatic stress disorder	No	Educational materials	Students	N/A	N/A	N/A	USA	Educational settings
								Function 1 (Definition)	Trigger warning	poverty, racism, rape, war	No	Educational materials	Students	N/A	N/A	N/A	USA	Educational settings
	28	Jones, P. J., Bellet, B. W., & McNally, R. J. (2019). Helping or harming? The effect of trigger warnings on individuals with trauma histories. Clinical Psychological Science, 8(5) 905–917	2019	Yes	Academic journal	Mental health	USA	Function 2 (Used in context)	Trigger warning	neutral (no disturbing content; e.g., a character description from Melville’s Moby-Dick), mildly distressing (general themes of violence or harm with no graphic details; e.g., a description of a battle from Bradley’s Flags of Our Fathers), or markedly distressing (graphic scenes of violence, injury, or death; e.g., the murder scene from Dostoevsky’s Crime and Punishment	No	Websites	General public	Inclusion: US residents with a history of trauma according to according to PTSD diagnostic Criterion A in DSM-5	239	Experimental	USA	Multiple settings	1						Yes	Yes	Yes	Yes	Yes
	29	Marcotte, J. (2018). Queering Control (lers) Through Reflective Game Design Practices. Game Studies, 18(3).	2018	Yes	Academic journal	Games and apps	International	Function 2 (Used in context)	Content warning	racism, sexually explicit acts, genitalia, and BDSM	No	Websites	General public	N/A	N/A	N/A	International	Multiple settings	1
	30	Pozo, T. (2018). Queer games after empathy: Feminism and haptic game design aesthetics from consent to cuteness to the radically soft. Game Studies, 18(3).	2018	Yes	Academic journal	Games and apps	International	Function 2 (Used in context)	Content warning	transphobia and transmisogyny, sexual assault, abuse, racism (especially the history of slavery in the US), kink, violence, blood, Christian demonology, and body horror.	No	Websites	General public	N/A	N/A	N/A	International	Multiple settings	1
	31	Ruberg, B., Phillips, A., Pozo, T., Stone, K., & Youngblood, J. (2018). -Queerness and Video Games Not Gay as in Happy: Queer Resistance and Video Games (Introduction). Game Studies, 18(3).	2018	Yes	Academic journal	Games and apps	International	Function 2 (Used in context)	Content warning	online harassment, queerphobia, and sexual assault	No	Websites	General public	N/A	N/A	N/A	International	Multiple settings	1
	32	Schaufert, B. (2018). Daddy’s Play. Subversion and Normativity in Dream Daddy’s Queer World. Game Studies, 18(3).	2018	Yes	Academic journal	Games and apps	International	Function 2 (Used in context)	Content warning	homophobia and heterosexism, racism, child abuse, incest, adultery, BDSM, and pornography	No	Websites	General public	N/A	N/A	N/A	International	Multiple settings	1
	33	Stone, K. (2018). Time and Reparative Game Design: Queerness, Disability, and Affect. Game Studies, 18(3).	2018	Yes	Academic journal	Games and apps	International	Function 2 (Used in context)	Content warning	experiences of psychosocial disability/mental illness, and discussion, but no graphic description, of suicide	No	Websites	General public	N/A	N/A	N/A	International	Multiple settings	1
	34	Youngblood, J. (2018). When (and What) Queerness Counts: Homonationalism and Militarism in the Mass Effect Series. Game Studies, 18(3).	2018	Yes	Academic journal	Games and apps	International	Function 2 (Used in context)	Content warning	death and space military violence	No	Websites	General public	N/A	N/A	N/A	International	Multiple settings	1
	35	The Australian Classification Board (ACB). https://www.classification.gov.au/classification-ratings/what-do-ratings-mean. Accessed 11.08.2020	Unclear	No	Webpage	Multiple sectors	Australia	Function 2 (Used in context)	Content warning	General (G) The content is very mild in impact The G classification is suitable for everyone. G products may contain classifiable elements such as language and themes that are very mild in impact. Classification marking - Parental Guidance (Square) Parental Guidance (PG) The content is mild in impact The impact of PG (Parental Guidance) classified films and computer games should be no higher than…	No	Multiple locations	General public	N/A	N/A	N/A	Australia	Multiple settings	5
								Function 2 (Used in context)	Content warning	Mature Accompanied (MA 15+) and Restricted (R 18+) The following classification categories are restricted categories. This means there are legal restrictions on viewing and/or playing these films and computer games. Classification marking - Mature Accompanied (Square) Mature Accompanied (MA 15+) The content is strong in impact MA 15+ rated material contains strong content and is legally restricte…	No	Multiple locations	General public	N/A	N/A	N/A	Australia	Multiple settings
								Function 2 (Used in context)	Content warning	Restricted (X 18+) X 18+ films are restricted to adults. This classification is a special and legally-restricted category due to sexually explicit content including actual sexual intercourse or other sexual activity between consenting adults. X 18+ films are only available for sale or hire in the ACT and some parts of the NT.	No	Film	General public	N/A	N/A	N/A	Australia	Multiple settings
								Function 2 (Used in context)	Content warning	Unrestricted Some publications are classified as Unrestricted. These publications may contain content that is not recommended for children under the age of 15. If the Classification Board determines the publication should carry consumer advice, then the publications will carry either classification label: Unrestricted Unrestricted with the consumer advice M (Mature) - Not Recommended for Readers …	No	Print media	General public	N/A	N/A	N/A	Australia	Multiple settings
								Function 2 (Used in context)	Content warning	Refused Classification (RC) Refused Classification (RC) is a classification category referring to films, computer games and publications that cannot be sold, hired, advertised or legally imported in Australia. RC-classified material contains content that is very high in impact and falls outside generally-accepted community standards.	No	Multiple locations	General public	N/A	N/A	N/A	Australia	Multiple settings
	36	Austrian Board of Media Classification (ABMC). https://web.archive.org/web/20140528010006/http://www.bmukk.gv.at/medienpool/17350/abmc.pdf. Accessed 11.08.2020	2001	No	Technical reports (PDF)	Audio-visual industries	Austria	Function 2 (Used in context)	Content warning	Unrestricted – Released for all age groups. 6+ – Released for children from age 6. 10+ – Released for children from age 10. 12+ – Released for children from age 12. 14+ – Released from age 14. 16+ – Released from age 16. Restricted classification.	No	TV	General public	N/A	N/A	N/A	Austria	Multiple settings	1
	37	Ministério da Justiça (Brazilian Ministry of Justice) (2012) Classificação Indicativa (ClassInd). https://www.justica.gov.br/seus-direitos/classificacao/guia-pratico/practical-guide.pdf. Accessed 11.08.2020	2012	No	Technical reports (PDF)	Multiple sectors	Brazil	Function 2 (Used in context)	Content warning	L: General: Does not expose children to potentially harmful content. 10: Not recommended for minors under 10: Violent content or inappropriate language to children, even if of a less intensity. 12: Not recommended for minors under 12: Scenes can include physical aggression, use of legal drugs and sexual innuendo. 14: Not recommended for minors under 14: More violent material, stronger sex referen…	No	Multiple locations	General public	N/A	N/A	N/A	Brazil	Multiple settings	1
	38	National Film Rating Committee (2003). Film Industry Act. https://web.archive.org/web/20150924012846/http:/www.filmmakersbg.org/zakon-kino-eng.htm. Accessed 11.08.2020	2003	No	Technical reports (PDF)	Audio-visual industries	Bulgaria	Function 2 (Used in context)	Content warning	A – Recommended for children. B – No age restrictions. C – Not recommended for children under 12. No persons under 12 shall be admitted unless accompanied by an adult. D – Prohibited for persons under 16. X – Prohibited for persons under 18, for licensed venues only	No	Film	General public	N/A	N/A	N/A	Bulgaria	Multiple settings	1
	39	Motion Picture Association Canada (undated). Canadian motion picture rating system (MPA). https://www.mpa-canada.org/film-ratings/ Accessed 11.08.2020	Unclear	No	Webpage	Audio-visual industries	Canada	Function 2 (Used in context)	Content warning	G – Suitable for viewing by all ages. PG – Parental guidance advised. Not Recommended For Young Children – The film may be inappropriate for young children. “Young Children” would be persons age 8 and under. 14A – Suitable for people 14 years of age or older. Those under 14 should view with an adult. No rental or purchase by those under 14. Parents cautioned. (Formerly "Adult Accompaniment (14)" …	No	Film	General public	N/A	N/A	N/A	Canada	Multiple settings	1
	40	Media Council for Children and Young People (undated). Film Classification System and Criteria. https://web.archive.org/web/20170104234653/http:/www.dfi.dk/Service/English/Children-og-Youth/The-Media-Council-for-Children-and-Young-People-in-Denmark/Film-Classification/FilmClassificationSystem-and-Criteria.aspx. Accessed 11.08.2020	Unclear	No	Webpage	Audio-visual industries	Denmark	Function 2 (Used in context)	Content warning	A – Suitable for a general audience. 7 – Not recommended for children under 7. 11 – For ages 11 and up. 15 – For ages 15 and up. F – Exempt from classification. Children aged 7 and above may attend any performance—including those restricted to older audiences—if they are accompanied by an adult.	No	Film	General public	N/A	N/A	N/A	Denmark	Multiple settings	1
	41	PEGI s.a. (undated) The Pan European Game Information (PEGI) system. https://pegi.info/what-do-the-labels-mean. Accessed 11.08.2020	Unclear	No	Webpage	Games and apps	Europe	Function 2 (Used in context)	Content warning	PEGI 3. The content of games with a PEGI 3 rating is considered suitable for all age groups. The game should not contain any sounds or pictures that are likely to frighten young children. A very mild form of violence (in a comical context or a childlike setting) is acceptable. No bad language should be heard.[2] Violence The game contains depictions of violence. In games rated PEGI 7 this can onl…	No	Games	General public	N/A	N/A	N/A	Europe	Multiple settings	1
	42	National Audio-visual Institute (undated). Kavi.fi. https://kavi.fi/en/printable-symbols-for-age-ratings/ Accessed 11.08.2020	Unclear	No	Webpage	Multiple sectors	Finland	Function 2 (Used in context)	Content warning	S – For all ages. 7 – Over 7 years. 12 – Over 12 years. 16 – Over 16 years. 18 – Adults only. Films with an age rating may contain an additional marker for violence, sex, fear, or substance abuse.	No	Film	General public	N/A	N/A	N/A	Finland	Multiple settings	1
	43	Ministry of Culture (2001). https://www.cnc.fr/web/en/about/regulatory-function/film-classification. Accessed 12.08.2020	2001	No	Webpage	Audio-visual industries	France	Function 2 (Used in context)	Content warning	TP (Tous publics) – Certificate authorising the screening of the film to all members of the public. -12 – Certificate prohibiting the screening of the film to minors under 12. -16 – Certificate prohibiting the screening of the film to minors under 16. -18 – Certificate prohibiting the screening of the film to minors under 18. Films may also be classified by the order of the Minister of Culture as…	No	Film	General public	N/A	N/A	N/A	France	Multiple settings	1
	44	Freiwillige Selbstkontrolle der Filmwirtschaft (Voluntary Self-Regulation of the Film Industry, FSK) (2008). Information about the FSK. https://www.spio-fsk.de/?seitid=1287&tid=480. Accessed 12.08.2020	2008	No	Webpage	Audio-visual industries	Germany	Function 2 (Used in context)	Content warning	1) Suitable without age restriction 2) Suitable for persons over 6 years 3) Suitable for persons over 12 years and children over 6 years when accompanied ba a parent 4) Suitable for persons over 16 years 5) Not to be shown to persons under 18 years (Keine Jugendfreigabe)	No	Film	General public	N/A	N/A	N/A	Germany	Multiple settings	1
	45	Central Board of Film Certification. Film Certification in India (1983). https://www.cbfcindia.gov.in/main/certification.html. Accessed 12.08.2020	Unclear	No	Webpage	Audio-visual industries	India	Function 2 (Used in context)	Content warning	U – Unrestricted public exhibition. UA – Unrestricted public exhibition, but with parental guidance for children below the age of 12 years. A – Restricted to adults. S – Restricted to any special class of persons.	No	Film	General public	N/A	N/A	N/A	India	Multiple settings	1
	46	Ministry of Communication and Informatics of Republic Indonesia (2016). IGRS (Internet Game Rating Indonesia) or Electronic Interactive Games Classification. https://igrs.id/tentang. Accessed 12.08.2020	2016	No	Webpage	Games and apps	Indonesia	Function 2 (Used in context)	Content warning	1. Content Category Cigarette, Liquor, and narcotics, psychotropics and other addictive substance; Violence; Blood, mutilation, and cannibalism, Language Usage; Figure appearance; Sexual; Sexual disorder; Gambling simulations; Horrors, and; Online interactions 2. Group user ages Group ages 3+ Group ages 7+ Group ages 13+ Group ages 18+ and Group user of all ages.	No	Games	General public	N/A	N/A	N/A	Indonesia	Multiple settings	1
	47	Twitter (2019) Sensitive media policy. https://help.twitter.com/en/rules-and-policies/media-policy. Accessed 12.08.2020	2019	No	Webpage	Social media	International	Function 2 (Used in context)	Content warning	You can share graphic violence and consensually produced adult content within your Tweets, provided that you mark this media as sensitive.	No	Social media	General public	N/A	N/A	N/A	International	Multiple settings	1
	48	International Age rating Coalition (IARC) (undated). IARC Ratings Guide. https://www.globalratings.com/ratings-guide.aspx. Accessed 12.08.2020	Unclear	No	Webpage	Games and apps	International	Function 2 (Used in context)	Content warning	Ages 3+ IARC 7+ rating icon Ages 7+ IARC 12+ rating icon Ages 12+ IARC 16+ rating icon Ages 16+ IARC 18+ rating icon Ages 18+	No	Multiple locations	General public	N/A	N/A	N/A	International	Multiple settings	1
	49	Facebook (undated). 13. Violent and graphic content. https://www.facebook.com/communitystandards/graphic_violence. Accessed 12.08.2020	Unclear	No	Webpage	Social media	International	Function 2 (Used in context)	Content warning	For the following content, we include a warning screen so that people are aware that the content may be disturbing. We also limit the ability to view the content to adults, aged eighteen and older: Videos of people or dead bodies in a medical setting if they depict Dismemberment Visible internal organs; partially decomposed bodies Charred or burning people, including cremation or self-immolation …	No	Social media	General public	N/A	N/A	N/A	International	Multiple settings	2
								Function 2 (Used in context)	Content warning	For the following content, we include a label so that people are aware that the content may be sensitive: Imagery of foetuses that show: Dismemberment Visible innards An abortion or abandonment context Imagery of new-born babies in an abandonment context Imagery of animals in a ritual slaughter context showing dismemberment, or visible innards, or charring or burning Imagery of visible innards in…	No	Social media	General public	N/A	N/A	N/A	International	Multiple settings
	50	YouTube (undated). YouTube content rating. https://support.google.com/youtube/answer/146399?hl=en. Accessed 12.08.2020	Unclear	No	Webpage	Audio-visual industries	International	Function 2 (Used in context)	Content warning	Strong language (L) None: Free of any strong, coarse, or other potentially offensive language. Even mild cursing such as "hell" and "damn" or words that are bleeped should be rated as Strong language. Strong language: Contains some expletives and profanity; such words are infrequent and not used in a sexual context. This level is appropriate even for content with expletives and profanity bleeped …	No	Websites	General public	N/A	N/A	N/A	International	Multiple settings	6
								Function 2 (Used in context)	Content warning	Nudity (N) None: Free of nudity or partial nudity of any kind. Minimal covering: Contains individuals who are minimally clothed (such as low cut tops, underwear or revealing bathing suits). Does not contain any fleeting or prolonged nudity (such as exposed buttocks, genitalia, or areolae). Some nudity: Includes content featuring exposed buttocks or partially nude breasts. Content may also contain…	No	Websites	General public	N/A	N/A	N/A	International	Multiple settings
								Function 2 (Used in context)	Content warning	Sexual situations (S) None: Free of any sexual conduct or themes. Brief displays of affection, such as a kiss or hug is excepted. Mild sexual situations: Contains mild sexual activity or themes, such as implied sex acts, light or comedic fetish references or behaviour, or mild sexual situations or discussion. Explicit sexual situations: Contains explicit sexual content, such as dramatized sex act…	No	Websites	General public	N/A	N/A	N/A	International	Multiple settings
								Function 2 (Used in context)	Content warning	Violence/disturbing (V) None: Free of violence, injury, or other imagery that may be considered gory, disturbing, or repulsive to sensitive viewers. Mildly violent or disturbing: Contains mild, comedic violence, fantasy violence, or isolated incidents of realistic violence. But, any violence depicted is not gory, pervasive, or sexual in nature. Similarly, mildly violent or disturbing content may …	No	Websites	General public	N/A	N/A	N/A	International	Multiple settings
								Function 2 (Used in context)	Content warning	Drug use (D) None: Free of any drug abuse. Fleeting and moderate consumption of alcohol or tobacco by adults and the responsible use of medications is acceptable. Mild drug use: Contains mild drug use, including excessive or persistent consumption of alcohol or tobacco. It also may include incidental or comedic use of drugs such as marijuana, sativa, hallucinogens, or prescription pharmaceuticals…	No	Websites	General public	N/A	N/A	N/A	International	Multiple settings
								Function 2 (Used in context)	Content warning	Flashing lights (F) None: No flashing light or other strobing content that could affect individuals with photosensitive epilepsy. Flashing or strobing light: Contains flashing light or other strobing content that could affect individuals with photosensitive epilepsy.	No	Websites	General public	N/A	N/A	N/A	International	Multiple settings
	51	Irish Film Classification Office (undated). Classification guidelines. http://www.ifco.ie/en/ifco/pages/guidelines. Accessed 12.08.2020	Unclear	No	Webpage	Audio-visual industries	Ireland	Function 2 (Used in context)	Content warning	G (General) – Suitable for children of school going age (note: children can be enrolled in school from the age of 4). PG (Parental Guidance) – Suitable for children over the age of 8. Parental guidance is recommended for children under the age of 12. 12A, 12 – Suitable for viewers of 12 and over. Younger children may be admitted to the film at cinemas if accompanied by an adult; on home video you…	No	Video/DVD	General public	N/A	N/A	N/A	Ireland	Multiple settings	2
								Function 2 (Used in context)	Content warning	G – General: Suitable for all PG – Suitable for general viewing, but parents are advised to watch with children younger than 12 years old. 12 – Suitable for people aged 12 and over, and not to be supplied to someone below that age. 15 – Suitable for people aged 15 and over, and not to be supplied to someone below that age. 18 – Suitable for people aged 18 and over, and not to be supplied to someo…	No	TV	General public	N/A	N/A	N/A	Ireland	Multiple settings
	52	Ministry of Justice (undated). Cinematograph Act of 1913. https://moj.gov.jm/sites/default/files/laws/The%20Cinematograph%20Act.pdf. Accessed 12.08.2020	Unclear	No	Webpage	Audio-visual industries	Jamaica	Function 2 (Used in context)	Content warning	G (General Audiences): Appropriate for all ages. PG (only applied occasionally). PG-13: Children 12 years and under must be accompanied by parent/guardian. T-16: Teenagers 14 & 15 will be admitted in the company of an adult. A-18: No one under the age of 18 years will be admitted.	No	Film	General public	N/A	N/A	N/A	Jamaica	Multiple settings	1
	53	Computer Entertainment Rating Organization (undated). Rating system. https://www.cero.gr.jp/en/publics/index/17/. Accessed 12.08.2020	Unclear	No	Webpage	Games and apps	Japan	Function 2 (Used in context)	Content warning	CERO - A Titles rated A have been assessed to be suitable for gamers of all ages. Cero b.gif CERO - B Titles rated B have been assessed to be suitable for gamers ages 12 and up. Cero c.gif CERO - C Titles rated C have been assessed to be suitable for gamers ages 15 and up. Cero d.gif CERO - D Titles rated D have been assessed to be suitable for gamers ages 17 and up. Cero z.gif CERO - Z Titles ra…	No	Games	General public	N/A	N/A	N/A	Japan	Multiple settings	1
	54	Amazon (undated). Maturity ratings. https://www.amazon.com/gp/help/customer/display.html?nodeId=G2C2CPZWGZWHZ42J. Accessed 18.08.2020	Unclear	No	Webpage	Audio-visual industries	International	Function 2 (Used in context)	Content warning	Kids (all) Older Kids (7+) Teens (13+) Young Adults (16+) Adults (18+)	No	Websites	General public	N/A	N/A	N/A	International	Multiple settings	1
	55	Blackberry (undated). BlackBerry App World 101: Content Ratings. https://helpblog.blackberry.com/en/2012/09/app-world-content-ratings. Accessed 18.08.2020	Unclear	No	Webpage	Games and apps	International	Function 2 (Used in context)	Content warning	General (suitable for all ages), Teen (13+), Mature (17+), Adult (18+)	No	Phone apps	General public	N/A	N/A	N/A	International	Multiple settings	1
	56	Netflix (undated). Maturity ratings. https://help.netflix.com/en/node/2064/bj. Accessed 18.08.2020	Unclear	No	Webpage	Audio-visual industries	International	Function 2 (Used in context)	Content warning	Little Kids (all, 7+), Teens (13+), Adult (16+, 18+)	No	Film	General public	N/A	N/A	N/A	International	Multiple settings	1
	57	Google Play (undated). Rating system for non-game apps in South Korea. https://support.google.com/googleplay/answer/6209544. Accessed 18.08.2020	Unclear	No	Webpage	Games and apps	South Korea	Function 2 (Used in context)	Content warning	Rated 3+ Generally suitable for all audiences. Note that apps with this rating may not be specifically designed for children. 7 Rated 7+ May not be suitable for children under the age of 7. Note that apps with this rating may not be specifically designed for children. 12 Rated 12+ May not be suitable for children under the age of 12. 16 Rated 16+ May not be suitable for children under the age of …	No	Phone apps	General public	N/A	N/A	N/A	International	Multiple settings	1
	58	Apple Store (undated). App Ratings. https://help.apple.com/app-store-connect/#/dev269f11291. Accessed 18.08.2020	Unclear	No	Webpage	Games and apps	International	Function 2 (Used in context)	Content warning	4+ Apps in this category contain no objectionable material. 9+ Apps in this category may contain instances of the following content that may not be suitable for children under the age of 9: Infrequent or mild cartoon or fantasy violence Infrequent or mild profanity or crude humour Infrequent or mild mature, suggestive, or horror or fear themed 12+ Apps in this category may contain instances of th…	No	Phone apps	General public	N/A	N/A	N/A	International	Multiple settings	1
	59	NPC Comics (undated). NPC Rating System. https://npccomics.com/ratings/. Accessed 18.08.2020	Unclear	No	Webpage	Comic books	USA	Function 2 (Used in context)	Content warning	ED – EDUCATIONAL Appropriate for readers age 10 and under. Incorporates educational content geared towards Grades 1-6. May contain cartoon violence and/or some comic mischief. rating_e E – EVERYONE Appropriate for readers of all ages. May contain cartoon violence and/or some comic mischief. rating_t T – TEEN Appropriate for readers age 12 and older. May contain mild violence, language and/or sugg…	No	Social media	General public	N/A	N/A	N/A	USA	Multiple settings	1
	60	American Association of University Professors (2014). Subcommittee of Committee A on Academic Freedom and Tenure. On Trigger Warnings. Accessed on: 05.08.20: DOI: https://www.aaup.org/file/2014-Trigger_Warnings.pdf	2014	No	Technical reports (PDF)	Education	USA	Function 2 (Used in context)	Trigger warning	racism, classism, sexism, heterosexism, cissexism, ableism, and other issues of privilege and oppression	Yes	Educational materials	Students	N/A	N/A	N/A	USA	Educational settings	3
								Function 2 (Used in context)	Trigger warning	racism, colonialism, religious persecution, violence, suicide and more	Yes	Educational materials	Students	N/A	N/A	N/A	USA	Educational settings
								Function 2 (Used in context)	Trigger warning	sex, race, class, capitalism, and colonialism for attention	Yes	Educational materials	Students	N/A	N/A	N/A	USA	Educational settings
	61	Winterich, J. A. (2015). Trigger or not, warnings matter. Inside Higher Ed. https://www.insidehighered.com/views/2015/10/09/middle-ground-trigger-warnings-essay. Accessed 18.08.2020	2015	No	Newspaper/magazine	Education	USA	Function 2 (Used in context)	Trigger warning	graphic descriptions of rape, eating disorders and self-harm	No	Websites	People with PTSD	N/A	N/A	N/A	USA	Multiple settings	2
								Function 2 (Used in context)	Trigger warning	violence or trauma	No	Verbal	Students	N/A	N/A	N/A	USA	Educational settings
	62	Knox, E. J. (Ed.). (2017). Trigger warnings: History, theory, context. Rowman & Littlefield.	2017	No	Book	Education	USA	Function 2 (Used in context)	Trigger warning	“Graphic Depictions of Violence,” “Rape/Non-Con” (Non-consensual), or “Major Character Death”	No	Websites	General public	N/A	N/A	N/A	Online	Multiple settings	18
								Function 2 (Used in context)	Trigger warning	racism, sexism, heterosexism, cissexism, ableism, and other issues of oppression	Yes	Educational materials	Students	N/A	N/A	N/A	USA	Educational settings
								Function 2 (Used in context)	Trigger warning	racism, classism, sexism . . . and other issues of oppression	Yes	Educational materials	Students	N/A	N/A	N/A	USA	Educational settings
								Function 2 (Used in context)	Trigger warning	graphic or violent content related to racism, colonialism, homophobia, transphobia, ableism, classism, war, disordered eating and body-shaming, suicide	No	Multiple locations	General public	N/A	N/A	N/A	International	Multiple settings
								Function 2 (Used in context)	Trigger warning	sexual assault and rape, trigger warnings are secondarily aimed at eating disorders	No	Educational materials	Students	N/A	N/A	N/A	USA	Educational settings
								Function 2 (Used in context)	Trigger warning	colonialism, racism, and police brutality	No	Educational materials	Students	N/A	N/A	N/A	USA	Educational settings
								Function 2 (Used in context)	Trigger warning	rape, sexual assault, and eating disorders	No	Multiple locations	Women	N/A	N/A	N/A	USA	Multiple settings
								Function 2 (Used in context)	Trigger warning	sex, race, class, capitalism, and colonialism	Yes	Educational materials	Students	N/A	N/A	N/A	USA	Educational settings
								Function 2 (Used in context)	Trigger warning	rape, torture, and other outcomes of marginality and oppression	No	Educational materials	Students	N/A	N/A	N/A	USA	Educational settings
								Function 2 (Used in context)	Content warning	“heterosexism,” “fat hatred,” and “racism,	Yes	Websites	General public	N/A	N/A	N/A	Online	Multiple settings
								Function 2 (Used in context)	Content warning	sexual assault or graphic depictions of violence	Yes	Websites	General public	N/A	N/A	N/A	Online	Multiple settings
								Function 2 (Used in context)	Trigger warning	sexual assault, racism, classism, sexism, heterosexism, cissexism, ableism, and other issues of privilege and oppression	Yes	Educational materials	Students	N/A	N/A	N/A	USA	Educational settings
								Function 2 (Used in context)	Trigger warning	racism, colonialism, religious persecution, violence, suicide and more	Yes	Educational materials	Students	N/A	N/A	N/A	USA	Educational settings
								Function 2 (Used in context)	Trigger warning	sexual assault and racial dynamics.	Yes	Educational materials	Students	N/A	N/A	N/A	USA	Educational settings
								Function 2 (Used in context)	Content warning	cissexism, transphobic violence, colonial violence, child abuse (sexual and physical), ableism, and molestation	No	Book	General public	N/A	N/A	N/A	USA	Multiple settings
								Function 1 (Definition)	Trigger warning	domestic violence, rape, and sexual assault	No	Book	General public	N/A	N/A	N/A	USA	Multiple settings
								Function 2 (Used in context)	Trigger warning	Racism/racial slurs, ableist slurs, anti-Semitic language, anti-Muslim/ Islamophobic language, anti-immigrant language, sexist/misogynistic slurs, references to race-based violence, references to anti-Semitic violence	Yes	Print media	General public	N/A	N/A	N/A	USA	Educational settings
								Function 2 (Used in context)	Trigger warning	racial and sexual discrimination	No	Verbal	Students	N/A	N/A	N/A	USA	Educational settings
	63	Ross, J. (2016). Video Game Classification in Australia: Does it Enable Parents to Make Informed Game Choices for Their Children? (Doctoral dissertation, Federation University Australia).	2016	No	Thesis	Science and Technology	Australia	Function 2 (Used in context)	Content warning	ESRB Game Ratings Sexual Themes- References to sex or sexuality Suggestive Themes-Mild provocative references or materials Sexual Content - Non-explicit depictions of sexual behaviour, possibly including partial nudity Strong Sexual Content - Explicit and/or frequent depictions of sexual behaviour, possibly including nudity	Yes	Games	General public	N/A	N/A	N/A	USA	Multiple settings	17
								Function 2 (Used in context)	Content warning	crime, suicide, drug and alcohol dependency, death, serious illness, family breakdown and racism	Yes	Games	General public	N/A	N/A	N/A	Australia	Multiple settings
								Function 2 (Used in context)	Content warning	ACB video game classification levels G - General, recommended for everyone PG - Parental Guidance recommended M - Mature, recommended for mature audiences MA15+ - Restricted to those over 15 or accompanied by a parent or guardian R18+ - Restricted to 18 and over RC - Refused classification	Yes	Games	General public	N/A	N/A	N/A	Australia	Multiple settings
								Function 2 (Used in context)	Content warning	Strong Violence, Coarse Language, and Fantasy Violence	No	Games	General public	N/A	N/A	N/A	Australia	Multiple settings
								Function 2 (Used in context)	Content warning	National Classification Guidance (NCC) G - Very mild PG - Mild M - Moderate MA15+ - Strong R18+ - High RC - Very high	Yes	Games	General public	N/A	N/A	N/A	Australia	Multiple settings
								Function 2 (Used in context)	Content warning	ESRB ‘C’ (Early Childhood, 3+), ‘E’ (Everyone), ‘E10+’ (Everyone, 10+), ‘T’ (Teen, 13+), ‘M’ (Mature, 17+) and ‘AO’ (Adults Only, 18+	Yes	Games	General public	N/A	N/A	N/A	USA	Multiple settings
								Function 2 (Used in context)	Content warning	PEGI 3, 7, 12, 16 and 18	Yes	Games	General public	N/A	N/A	N/A	Europe	Multiple settings
								Function 2 (Used in context)	Content warning	BBFC (UK) ‘U’(suitable for all), ‘PG’ (Parental Guidance), ‘12’ (suitable for 12 years and over), ‘15’ (suitable for 15+), ‘18’ (suitable only for adults) and ‘R18’ (only through licensed outlets, to those over 18 years of age)	Yes	Games	General public	N/A	N/A	N/A	UK	Multiple settings
								Function 2 (Used in context)	Content warning	ESRB classifiable elements Violence, Blood, language, Gore, Drug, Sexual themes, Nudity, Sexual content, Suggestive themes, Alcohol, Mature humour	Yes	Games	General public	N/A	N/A	N/A	USA	Multiple settings
								Function 2 (Used in context)	Content warning	PEGI Violence, Language, Online game, Drugs, Gambling, Sex	Yes	Games	General public	N/A	N/A	N/A	Europe	Multiple settings
								Function 2 (Used in context)	Content warning	BBFC (UK) Violence, Blood, Language, Sex, Gore, Horror, Battle, Torture	Yes	Games	General public	N/A	N/A	N/A	UK	Multiple settings
								Function 2 (Used in context)	Content warning	PEGI Rating - 18 (recommended): Extreme violence -Multiple, motiveless killing -Glamorisation of drugs -Strong language ESRB Rating: M(17+ recommended): Blood and Gore, Intense Violence, Sexual Content, Strong Language, Use of Drugs ACB classification: MA 15+ (Restricted level, 15 years and over unless accompanied by an adult): Strong violence, crime themes, coarse language and sexual references	Yes	Games	General public	N/A	N/A	N/A	Europe, USA, Australia	Multiple settings
								Function 2 (Used in context)	Content warning	PEGI Rating: 16 (Recommended): Realistic looking violence -Nudity of a sexual nature -Encouragement of the use of alcohol/tobacco -Content that teaches or encourages gambling ESRB Rating: M (17+ recommended): Blood, Language, Sexual Content, Use of Alcohol, Violence ACB classification: M (Recommended for mature audiences): Sexual references, sexual themes and violence	Yes	Games	General public	N/A	N/A	N/A	Europe, USA, Australia	Multiple settings
								Function 2 (Used in context)	Content warning	PEGI Rating: 12 (Recommended): It contains: Non realistic looking violence towards human characters -Mild bad language ESRB Rating: T (13+ recommended): Alcohol Reference, Fantasy Violence, Language, Suggestive Themes ACB classification: PG (Parental Guidance recommended): Mild violence	Yes	Games	General public	N/A	N/A	N/A	Europe, USA, Australia	Multiple settings
								Function 2 (Used in context)	Content warning	PEGI Rating: 16 (Recommended): Realistic looking violence ESRB Rating M (17+ recommended) Blood and gore, Violence ACB classification: M (Recommended for mature audiences): Science fiction violence	Yes	Games	General public	N/A	N/A	N/A	Europe, USA, Australia	Multiple settings
								Function 2 (Used in context)	Content warning	PEGI Rating: 18 (Recommended): Extreme violence -Multiple, motiveless killing -Violence towards defenceless people -Sexual violence ESRB Rating: M (17+ recommended): Blood, Intense Violence, Language, Partial Nudity, Sexual Content ACB classification: MA+15 (Restricted level. 15 years and over unless accompanied by an adult): Strong violence	Yes	Games	General public	N/A	N/A	N/A	Europe, USA, Australia	Multiple settings
								Function 2 (Used in context)	Content warning	PEGI Rating: 18 (Recommended): Extreme violence -Multiple, motiveless killing -Violence towards defenceless people -Strong language. ESRB Rating: M (17+ recommended): Blood and Gore, Intense Violence, Mature Humour, Nudity, Strong Language, Strong Sexual Content, Use of Drugs and Alcohol ACB classification: R 18+ (Restricted to those 18 years of age and over): Drug use	Yes	Games	General public	N/A	N/A	N/A	Europe, USA, Australia	Multiple settings
	64	Ministry of Home Affairs Security Collective Responsibility (undated). Film Classification. Accessed: 06.08.20: DOI: http://www.moha.gov.my/index.php/en/definisi/122-maklumat-korporat/maklumat-bahagian/lembaga-penapis-filem/188-film-classification	Unclear	No	Webpage	Audio-visual industries	Malaysia	Function 2 (Used in context)	Content warning	U - This category is for viewing by all walks of life without age limit. The film portrays good values, decency and positive lessons as well as entertaining. P13 - Viewers under 13 years of age need parental/guardian supervision while viewing. Scenes in the film consists elements of horror; scary; negative acts; suspense and frantic elements, but not excessive; elusive storyline; and elements tha…	No	Film	General public	N/A	N/A	N/A	Malaysia	Multiple settings	2
								Function 2 (Used in context)	Content warning	18SG - Contains elements of violence or horror, but not too excessive. 18SX - Contains elements of sex, but not too excessive. 18PA - Touching religious, social and political aspects 18PL - With a combination of two or more elements of violence, horror and sex.	No	Film	General public	N/A	N/A	N/A	Malaysia	Multiple settings
	65	The National Bureau of Classification (NBC) (undated). Accessed: 06.08.20: DOI: https://web.archive.org/web/20140220024616/http://www.nbc.gov.mv/services/classification-ratings	Unclear	No	Webpage	Audio-visual industries	Maldives	Function 2 (Used in context)	Content warning	G – General audiences. PG – Parental guidance. 12+ – For ages 12 and above. 15+ – Suitable for ages 15 and above. 18+ – Suitable for ages 18 and above. 18+R – Suitable for ages 18 and above. Restricted. PU – For professional use only	No	Film	General public	N/A	N/A	N/A	Maldives	Multiple settings	1
	66	Netherlands Institute for the Classification of Audio-visual Media (NICAM) (undated). Kijkwijzer system. Accessed: 06.08.20: DOI: https://www.kijkwijzer.nl/english	Unclear	No	Webpage	Audio-visual industries	Netherlands	Function 2 (Used in context)	Content warning	AL - All ages 6 - Possible harmful up to 6 years 9 - Possible harmful up to 9 years 12 - Possible harmful up to 12 years 16 - Possible harmful up to 16 years	No	Multiple locations	General public	N/A	N/A	N/A	Netherlands	Multiple settings	2
								Function 2 (Used in context)	Content warning	Icon - Violence Icon - Fear Icon - Sex Icon - Discrimination Icon - Drugs and/or alcohol abuse Icon - Coarse language	No	Multiple locations	General public	N/A	N/A	N/A	Netherlands	Multiple settings
	67	Office of film and Literature Classification (OLFC) (undated). Te Mana Whakaatu Classification Office. Accessed: 06.08.20: DOI: https://www.classificationoffice.govt.nz/find-ratings/new-zealands-classification-labels/	Unclear	No	Webpage	Audio-visual industries	New Zealand	Function 2 (Used in context)	Content warning	Green - means anyone can view a film Yellow - means that anyone can view the film, but guidance from a parent or guardian is recommended, and some films may be more suitable for mature audiences Red - means restricted. It is illegal to show or give the movie or game to anyone under the age stated on the label	No	Film	General public	N/A	N/A	N/A	New Zealand	Multiple settings	7
								Function 2 (Used in context)	Content warning	G - Suitable for General Audiences: means people of all ages can view these films and games. There is no language, nudity, sex, violence or other matters that would upset tamariki. PG - Parent guidance Recommended for Younger views: means that films and games with a PG label can be sold, hired or shown to anyone. This means unaccompanied tamariki can watch. However the label indicates that some s…	No	Film	General public	N/A	N/A	N/A	New Zealand	Multiple settings
								Function 2 (Used in context)	Content warning	R13 - Restricted to persons 13 years and over R15 - Restricted to persons 15 years and over R16 - Restricted to persons 16 years and over R18 - Restricted to persons 18 years and over	No	Multiple locations	General public	N/A	N/A	N/A	New Zealand	Multiple settings
								Function 2 (Used in context)	Content warning	RP13 - Restricted to persons 13 years and over unless accompanied by a Parent/Guardian RP16 - Restricted to persons 16 years and over unless accompanied by a Parent/Guardian RP18 - Restricted to persons 18 years and over unless accompanied by a Parent/Guardian	No	Multiple locations	General public	N/A	N/A	N/A	New Zealand	Multiple settings
								Function 2 (Used in context)	Content warning	contains violence and offensive language	No	Film	General public	N/A	N/A	N/A	New Zealand	Multiple settings
								Function 2 (Used in context)	Content warning	G - General PG - Parent guidance recommended M - Recommended for mature audiences	No	Games	General public	N/A	N/A	N/A	New Zealand	Multiple settings
								Function 2 (Used in context)	Content warning	MA 15+ Restricted - Not suitable for people under 15. Under 15s must be accompanied by a parent or adult guardian R 18+ Restricted: Restricted to 18 and over	No	Games	General public	N/A	N/A	N/A	New Zealand	Multiple settings
	68	National Film and Video Censors Board (undated). Classification symbols. https://www.nfvcb.gov.ng/classification-symbols/. Accessed: 06.08.20	2017	No	Webpage	Audio-visual industries	Nigeria	Function 2 (Used in context)	Content warning	The 'G' Classification: This classification rating indicates that the movie is suitable for viewing by persons of all ages The 'PG' Classification: This rating is applicable where the themes or content of the film may not, in the opinion of the Board, be suitable for all children therefore parental guidance is advised The '18' Classification: A film is to be classified 18 where in the opinion of …	No	Film	General public	N/A	N/A	N/A	Nigeria	Multiple settings	1
	69	The Norwegian Media Authority (Medietilsynet). https://medietilsynet.no/globalassets/aldersgrense-ikoner-og-veiledning-no-og-eng/200423-retningslinjer_aldersklassifisering_engelsk_pages.pdf. Accessed 06.08.2020	2005	No	Technical reports (PDF)	Audio-visual industries	Norway	Function 2 (Used in context)	Content warning	A - All ages: must use audio and effects moderately and cannot contain any alarming or dramatic portrayals (Content and expression) Mood/expression: light/cheerful, calm expression, brief <startle effects> or moderately thrilling elements in a safe framework Violence: short sequences in a distinctly humorous <cartoon universe> Sexuality: suggestive or not intrusive Other themes: toned down, few d…	No	Multiple locations	General public	N/A	N/A	N/A	Norway	Multiple settings	7
								Function 2 (Used in context)	Content warning	6 - Age 6: may contain individual scenes or portrayals that are moderately dark or threatening (Content and expression) Mood/expression: some dark, dramatic or moderately threatening scenes, scenes with dramatic or powerful effects (sound or images), brief scary elements (characters or situations) Violence: <slapstick> Sexuality: Suggestive or not intrusive Other themes: toned down, little detail…	No	Multiple locations	General public	N/A	N/A	N/A	Norway	Multiple settings
								Function 2 (Used in context)	Content warning	9 - Age 9: may contain short but not explicit violence or war images (Content and expression) Mood/expression: sequences with dark, intense or an unsafe mood, particularly in combination with scary characters or threatening situations Violence: Brief non-explicit violence, action violence typical for animated films and series Sexuality: suggestive or not intrusive Other themes: moderately depicti…	No	Multiple locations	General public	N/A	N/A	N/A	Norway	Multiple settings
								Function 2 (Used in context)	Content warning	12 - Age 12: may contain some unsettling themes related to the “adult realm”, such as depictions or portrayals of relationship conflicts, sexual acts or strong emotional outbursts (Content and expression) Mood/expression: generally dark or intense mood, some fear (characters, scenes or music), brief horror effects Violence: parody/humorous, unrealistic, non-explicit action violence in real film (…	No	Multiple locations	General public	N/A	N/A	N/A	Norway	Multiple settings
								Function 2 (Used in context)	Content warning	15 - Age 15: may contain realistic, authentic or intense depictions or scenes of war, catastrophes, or terrorism acts (Content and Expression) Mood/expression: anxiety-inducing mood, generally gloomy mood in combination with violent, sexual or thematic elements, horrors effects Violence: large amounts of action violence, detailed/explicit/bloody, realistic, abuse/torture Sexuality: detailed and/o…	No	Multiple locations	General public	N/A	N/A	N/A	Norway	Multiple settings
								Function 2 (Used in context)	Content warning	18 - Age 18: This mainly applies to films with particularly violent content and/or expression, and that contain a lot of gross, cynical and/or detailed violent acts, often in a combination with an unsettling expression (Content and expression) Mood/expression: particularly anxiety-inducing mood combined with detailed/explicit and rough depictions of violence and/or sexual Violence: large amount o…	No	Multiple locations	General public	N/A	N/A	N/A	Norway	Multiple settings
								Function 2 (Used in context)	Content warning	Harmful content 1. Depictions of sexual activity between consenting adults with the purpose of being exciting, without close-ups of penetration, ejaculation, etc. (so-called "softcore porn"). 2. Large volumes of violence (detailed, gory, realistic). Abuse and torture. 3. Other themes such as intense/ realistic depictions of war, catastrophes, terrorism, gross neglect, assault, suicide.	No	TV	General public	N/A	N/A	N/A	Norway	Multiple settings
	70	Malta Council For Culture and the Arts Act (2012). Cinema and Stage Age-Classification Regulations, 2012. http://justiceservices.gov.mt/DownloadDocument.aspx?app=lp&itemid=24242&l=1. Accessed: 06.08.20	2012	No	Technical reports (PDF)	Audio-visual industries	Malta	Function 2 (Used in context)	Content warning	U certificate - Persons of all ages admitted PG certificate General viewing, but some scenes may be unsuitable for young children 12A certificate - Suitable for persons of 12 years and over, provided that persons younger than 12 years may attend only when accompanied by an adult 12 certificate - Persons of 12 years and over admitted 15 certificate - Suitable for persons of 15 years and over 18 ce…	No	Film	General public	N/A	N/A	N/A	Malta	Multiple settings	1
	71	Movie and Television Review and Classification Board (2018). Movie and Television Classifications. https://midas.mtrcb.gov.ph/. Accessed: 06.08.20	2018	No	Webpage	Audio-visual industries	Philippines	Function 2 (Used in context)	Content warning	G - classification advises parents or supervising adults that the film is suitable for all audiences. Theme – The film should not contain violence, threat, abuse, horror, or other themes that may cause fear or disturbance to a young child’s mind. Language – The film may contain dialogue or other word representations beyond polite language, but profane, offensive, and sexually-suggestive language …	No	Film	General public	N/A	N/A	N/A	Philippines	Multiple settings	8
								Function 2 (Used in context)	Content warning	PG - classification advises parents or supervising adults that the film may contain any of the following: themes, language, violence, nudity, sex, and horror, whose treatment is suitable for children below thirteen (13) years of age Theme – The film may contain themes that require parental supervision and guidance, but the treatment shall nonetheless be appropriate for children below thirteen (13…	No	Film	General public	N/A	N/A	N/A	Philippines	Multiple settings
								Function 2 (Used in context)	Content warning	R-13 - classification advises parents or supervising adults, as well as the would-be viewers themselves, that the film may contain any of the following: themes, language, violence, nudity, sex, horror, and drugs whose treatment may not be suitable for children below thirteen (13) years of age Theme – The film may contain mature themes; provided that the treatment of any of these themes is suitabl…	No	Film	General public	N/A	N/A	N/A	Philippines	Multiple settings
								Function 2 (Used in context)	Content warning	R-16 - classification advises parents and supervising adults that the film may contain any of the following: themes, language, violence, nudity, sex, horror, and drugs that may not be suitable for children below sixteen (16) years of age Theme – There are no restrictions on themes; provided that the treatment is appropriate for viewers who are at least sixteen (16) years of age. Language – The fi…	No	Film	General public	N/A	N/A	N/A	Philippines	Multiple settings
								Function 2 (Used in context)	Content warning	R-18 - classification advises viewers, parents, and supervising adults that the film may contain any of the following: themes, language, violence, nudity, sex, horror, and drugs that may not be suitable for children below eighteen (18) years of age Theme – There are no restrictions on themes and their treatment. Language – The film may use any kind of language; provided that such use is justified…	No	Film	General public	N/A	N/A	N/A	Philippines	Multiple settings
								Function 2 (Used in context)	Content warning	G - classification advises parents or supervising adults that the television program is suitable for all ages. Material for television, which in the judgment of the BOARD does not contain anything unsuitable for children.	No	TV	General public	N/A	N/A	N/A	Philippines	Multiple settings
								Function 2 (Used in context)	Content warning	PG - Material for television, which, in the judgment of the BOARD, may contain some adult material that may be permissible for children to watch but only under the guidance and supervision of a parent or adult. Theme – More serious issues may be tackled but the treatment must be suitable to children below thirteen (13) years old. Language – Very mild swear words only shall be allowed. Use of a st…	No	TV	General public	N/A	N/A	N/A	Philippines	Multiple settings
								Function 2 (Used in context)	Content warning	SPG - may contain more serious topic and theme, which may not be advisable for children to watch except under the very vigilant guidance and presence of a parent or an adult.	No	TV	General public	N/A	N/A	N/A	Philippines	Multiple settings
	72	The National Council of Radio Broadcasting and Television (1992). Krajowa Rada Radiofonii i Telewizji (KRRiT). http://www.krrit.gov.pl/en/for-viewers-and-radio-audience/minors-protection/. Accessed: 06.08.20	Unclear	No	Webpage	Audio-visual industries	Poland	Function 2 (Used in context)	Content warning	Television broadcasters are obliged to label their shows or other transmissions that are allowed for viewers over 18 years of age, throughout the airing time, with the following graphic symbols (Key Symbol)	No	TV	General public	N/A	N/A	N/A	Poland	Multiple settings	4
								Function 2 (Used in context)	Content warning	(Green smiley face Symbol) - Broadcasting with no age or time restrictions (Number 7) - For minors from the age of 7; broadcasting without time restrictions (Number 12) - For minors from the age of 12; broadcasting without time restrictions (Number 16) - For minors from the age of 16; broadcasting after 20.00	No	TV	General public	N/A	N/A	N/A	Poland	Multiple settings
								Function 2 (Used in context)	Content warning	Radio broadcasters are obliged to label shows or other transmissions broadcast during the protected time (from 6:00 – 23:00) with a verbal announcement stating the minors’ permitted age category to which they are addressed.	No	Radio	General public	N/A	N/A	N/A	Poland	Multiple settings
								Function 2 (Used in context)	Content warning	Radio broadcasters are obliged to broadcast a verbal announcement before the show or any other transmission that is allowed for listeners over 18 years of age, to inform about its qualification to this category.	No	Radio	General public	N/A	N/A	N/A	Poland	Multiple settings
	73	General Commission for Audio-visual Media (GCAM) (2019). https://www.gcam.gov.sa/en/PoliciesAndGuidelines/Pages/ContentClassifications.aspx. Accessed: 06.08.20	2019	No	Webpage	Multiple sectors	Saudi Arabia	Function 2 (Used in context)	Content warning	G - General Audiences: The film is suitable for all ages, Content within a positive framework free of violence or threat, mostly cartoons PG - Parent Guidance is Advised for Audience below 12 years old: Content in general is safe, but it is recommended that you consider whether the content may disturb some children, such as: little violence, sadness or fiction PG12 - Audience Below 12 Years Old a…	No	Film	General public	N/A	N/A	N/A	Saudi Arabia	Multiple settings	2
								Function 2 (Used in context)	Content warning	3 - Games suitable for 3 years old and above: Content within a positive framework, free from threats or violence’s effects, mostly cartoons 7 - Games suitable for 7 years old and above: It may contain some scary scenes or sounds such as implicit violent imagery, or the characters' unrealistic interaction with violence such as: the disappearance of the characters after their death 12 - Games suita…	No	Games	General public	N/A	N/A	N/A	Saudi Arabia	Multiple settings
	74	Infocomm Media Development Authority (IMDA) (2019). https://www.imda.gov.sg/-/media/Imda/Files/Regulations-and-Licensing/Regulations/Codes-of-Practice/Codes-of-Practice-Media/Film-Classification-Guidelines-29_Apr_2019.pdf?la=en. Accessed: 06.08.20	2019	No	Technical reports (PDF)	Audio-visual industries	Singapore	Function 2 (Used in context)	Content warning	G - General - Suitable for persons of all ages: Themes should be suitable for viewers of all ages, including young children, and generally promote positive social values, e.g. family bonding, respect for elders PG - Parental Guidance - Suitable for persons of all ages but parental guidance is recommended for younger views: Themes should generally have a low sense of threat and be suitable for chi…	No	Film	General public	N/A	N/A	N/A	Singapore	Multiple settings	10
								Function 2 (Used in context)	Content warning	Theme G - Themes should be suitable for viewers of all ages, including young children, and generally promote positive social values, e.g. family bonding, respect for elders PG - Themes should generally have a low sense of threat and be suitable for children aged below 13 years PG13 - Themes should be suitable for teenagers aged 13 years and above.Dark themes such as horror or child abuse should b…	No	Film	General public	N/A	N/A	N/A	Singapore	Multiple settings
								Function 2 (Used in context)	Content warning	Violence G - Depictions of violence should be mild, with occasional mild threat. No depictions of dangerous or harmful behaviour that could be imitated by children PG - Depictions of violence without details. Depictions of violence should not dwell on cruelty, infliction of pain or torture PG13 - Depictions of violence with some details. Depictions of violence can include some infliction of pain …	No	Film	General public	N/A	N/A	N/A	Singapore	Multiple settings
								Function 2 (Used in context)	Content warning	Sex G - Brief displays of affection (e.g. brief kissing) PG - Displays of affection (e.g. kissing and caressing). Brief, infrequent and discreet references to sexual activity. PG13 - Brief, infrequent and discreet depictions of sexual activity. Infrequent and non-detailed use of sexual humour or sexual innuendoes, including crude hand gestures and sexual imagery. Brief, infrequent and mild sexual…	No	Film	General public	N/A	N/A	N/A	Singapore	Multiple settings
								Function 2 (Used in context)	Content warning	Nudity G - There should be no depictions of nudity PG - Brief or discreet depictions of full rear nudity in a non-sexual context PG13 - Brief or discreet depictions of side profile nudity in a non-sexual context. Infrequent or brief depictions of female upper body nudity in a nonsexual context under exceptional circumstances, e.g. historical or dramatised events such as wars, genocides, tribal wa…	No	Film	General public	N/A	N/A	N/A	Singapore	Multiple settings
								Function 2 (Used in context)	Content warning	Language G - There should be no use of coarse language PG - Use of mild coarse language such as “shit”, “bitch” and “asshole” PG13 - Infrequent use of coarse language such as the expletive “fuck NC16 - Infrequent use of strong coarse language, such as the expletives “motherfucker”, “cunt”, “cheek bye”, “lan jiao”, “puki make” and “pundai" M18 - Frequent use of strong coarse language such as the e…	No	Film	General public	N/A	N/A	N/A	Singapore	Multiple settings
								Function 2 (Used in context)	Content warning	Drug and Substance Abuse (including Psychoactive Substance Abuse) G - There should not be any reference to or depiction of drug and psychoactive substance abuse.Consumption of alcohol or tobacco products should not be promoted PG - Discreet references to drug and psychoactive substance abuse PG13 - Brief, infrequent and discreet depictions of drug and psychoactive substance abuse NC16 - Infrequen…	No	Multiple locations	General public	N/A	N/A	N/A	Singapore	Multiple settings
								Function 2 (Used in context)	Content warning	Horror G - Brief and infrequent depictions of horror without any sense of threat, e.g. tinged with humour PG - Brief or infrequent depictions of horror with a mild sense of threa PG13 - Depictions of horror with a moderate sense of threat.Infrequent and non-detailed depictions of disturbing scenes NC16 - Depictions of horror with a sustained sense of threat. Detailed depictions of disturbing scen…	No	Multiple locations	General public	N/A	N/A	N/A	Singapore	Multiple settings
								Function 2 (Used in context)	Content warning	Advisory 16 - a game is suitable for persons aged 16 and above: These games may contain the following: a) Violence • Moderate level of violence. This refers to realistic but not excessively graphic violence with depiction of blood. b) Sex • Portrayal of implied sexual activity. c) Nudity • Nudity without details, e.g. no nipples, genitalia or pubic region (includes hair). • Still or moving images…	No	Games	General public	N/A	N/A	N/A	Singapore	Multiple settings
								Function 2 (Used in context)	Content warning	M18 - game is restricted to persons aged 18 and above. These games may contain the following: Theme • Treatment and exploration of mature themes appropriate to persons aged 18 and above. • Content that requires the player to engage in illegal activities or play the role of a criminal, but without detailed instructions for committing crimes. • Some homosexual content, if discreet in treatment and …	No	Games	General public	N/A	N/A	N/A	Singapore	Multiple settings
	75	Film and Publication Board (FPB) (2017). https://www.fpb.org.za/ratings/. Accessed: 06.08.20.	2017	No	Webpage	Audio-visual industries	South Africa	Function 2 (Used in context)	Content warning	A - Material is suitable for ALL ages (only applicable to Film’s) PG - Indicates that parents and caregivers are in the best position to decide whether or not a child in their care may view film or DVD for home entertainment purposes 7-9 PG - Material is not suitable for children under the age of 7. Children from the ages of 7-9 years may not be allowed to watch a film classified 7-9 unless accom…	No	Multiple locations	General public	N/A	N/A	N/A	South Africa	Multiple settings	3
								Function 2 (Used in context)	Content warning	L - Alerts that there is use of bad language S - Indicates scenes involving sex, sexual conduct or sexually-related activity SV - Indicates scenes involving sexual violence N - Indicates scenes involving nudity V - Warns of physical and psychological violent scenes D - Alerts to scenes of substance (drugs and alcohol) abuse H - Alerts that there are scenes of Horror P - Warns of scenes or languag…	No	Multiple locations	General public	N/A	N/A	N/A	South Africa	Multiple settings
								Function 2 (Used in context)	Content warning	CT – Criminal Techniques, and instructional details of illegal and dangerous acts that may be life-threatening and that are detailed enough to be re-enacted or self-instructional IAT – Imitative Acts or Techniques, where there are dangerous act or techniques that may be copied or imitate, especially by children CI – Competitive Intensity, is the degree to which a player gets personally involved, …	No	Multiple locations	General public	N/A	N/A	N/A	South Africa	Multiple settings
	76	The Korea Media Rating Board (KMRB) (2018). http://www.kmrb.or.kr/eng/CMS/Contents/Contents.do?mCode=MN023. Accessed: 06.08.20	2018	No	Webpage	Audio-visual industries	South Korea	Function 2 (Used in context)	Content warning	(Green family symbol) - Film and video suitable for all ages (Blue 12 family symbol) - Film and video intended for audiences 12 and over (Yellow 15 family symbol) - Film and video intended for audiences 15 and over (Red family symbol) - No one under 18 is allowed to this film or video	No	Multiple locations	General public	N/A	N/A	N/A	South Korea	Multiple settings	1
	77	Game Rating and Administration Committee (GARC) - Member of IARC. (2013). https://www.grac.or.kr/english/. Accessed: 06.08.20	2013	No	Webpage	Games and apps	South Korea	Function 2 (Used in context)	Content warning	A - for all - Titles rated ALL have content that may be suitable for all ages 12+ - Titles rated 12+ have content that may be suitable for ages 12 and older 15+ - Titles rated 15+ have content that may be suitable for ages 15 and older 18+ - Titles rated 18+ have content that may be suitable for ages 18 and older	No	Games	General public	N/A	N/A	N/A	South Korea	Multiple settings	2
								Function 2 (Used in context)	Content warning	Symbol - Sexuality - references to explicit depictions of sexual behaviour, possibility including nudity (Symbol) - violence - References to scenes involving aggressive conflict, may contain blood scenes(realistic blood, gore, weapons, and depictions of human injury and death) / PvP or PK (Symbol) - Fear/horror/threatening: References to horrifying action (Symbol) - Language: References to inappr…	No	Games	General public	N/A	N/A	N/A	South Korea	Multiple settings
	78	Game Software Rating Management Regulations (2019). https://law.moj.gov.tw/ENG/LawClass/LawAll.aspx?pcode=J0030086. Accessed: 06.08.20	2019	No	Webpage	Games and apps	Taiwan	Function 2 (Used in context)	Content warning	Restricted (R): Only persons of age 18 and above may use such software. 1.Sex: Images of full-nudity or expression of substantial sexual suggestion by picture, text, image or audio. 2.Violence and Terror: Images involving bloody, violent or terrifying depiction of persons or characters being killed, attacked or slaughtered, resulting in images of cruelty. 3.Drugs: Image or scenario of drug abuse.…	No	Games	General public	N/A	N/A	N/A	Taiwan	Multiple settings	2
								Function 2 (Used in context)	Content warning	Scenarios involving sex, violence, terror, tobacco and alcohol, drugs, improper use of language or anti-social behaviour (Clearly indicated in Chinese)	No	Games	General public	N/A	N/A	N/A	Taiwan	Multiple settings
	79	National Media Council (NMC) (2018). http://nmc.gov.ae/en-us/Media-Center/Events/Pages/Age-Classification-System.aspx. Accessed: 06.08.20.	2018	No	Webpage	Audio-visual industries	United Arab Emirates	Function 2 (Used in context)	Content warning	G - For public viewing suitable for all ages PG - For public viewing with adult supervision PG13 - Ages 13 and below allowed with adult supervision PG15 - Ages 15 and below allowed with adult supervision 15+ - Ages 15 and above only 18+ - Ages 18 and above only	No	Multiple locations	General public	N/A	N/A	N/A	United Arab Emirates	Multiple settings	3
								Function 2 (Used in context)	Content warning	Suitable for 3 years Suitable for 7 years Suitable for 12 years Suitable for 16 years Suitable for 18 years Suitable for 21 years	No	Games	General public	N/A	N/A	N/A	United Arab Emirates	Multiple settings
								Function 2 (Used in context)	Content warning	Ages for books: E - Everyone, 5-3, 9-6, 12-10, 13+, 17+, 21+	No	Book	General public	N/A	N/A	N/A	United Arab Emirates	Multiple settings
	80	British Board of Film Classification (BBFC) (2019). https://www.bbfc.co.uk/sites/default/files/attachments/BBFC-Classification-Guidelines_0.pdf. Accessed: 06.08.20	2019	No	Technical reports (PDF)	Audio-visual industries	UK	Function 2 (Used in context)	Content warning	U - Universal - Suitable for all Dangerous behaviour: Potentially dangerous or anti-social behaviour which young children may copy must be clearly disapproved of or be presented unrealistically. No emphasis on realistic or easily accessible weapons Discrimination: Discriminatory language or behaviour is unlikely to be acceptable unless clearly disapproved of Drugs: References to illegal drugs or …	No	Film	General public	N/A	N/A	N/A	UK	Multiple settings	5
								Function 2 (Used in context)	Content warning	PG - Parental Guidance - General view but some aspects may be unsuitable for young children Dangerous behaviour: No detail of potentially dangerous behaviour which young children are likely to copy, if that behaviour is presented as safe or fun. No glamorisation of realistic or easily accessible weapons such as knives. No focus on anti-social behaviour which young children are likely to copy Disc…	No	Film	General public	N/A	N/A	N/A	UK	Multiple settings
								Function 2 (Used in context)	Content warning	12A/12 - Suitable for 12 years and over Dangerous behaviour: No promotion of potentially dangerous behaviour which children are likely to copy. No glamorisation of realistic or easily accessible weapons such as knives. No endorsement of anti-social behaviour Discrimination: Discriminatory language or behaviour must not be endorsed by the work as a whole. Aggressive discriminatory language or beha…	No	Film	General public	N/A	N/A	N/A	UK	Multiple settings
								Function 2 (Used in context)	Content warning	15 - Suitable only for 15 years and over: Dangerous behaviour: Dangerous behaviour (for example, suicide, self-harming and asphyxiation) should not dwell on detail which could be copied. Whether the depiction of easily accessible weapons is acceptable will depend on factors such as realism, context and setting Discrimination: The work as a whole must not endorse discriminatory language or behavio…	No	Film	General public	N/A	N/A	N/A	UK	Multiple settings
								Function 2 (Used in context)	Content warning	18 - Suitable only for adults R18 - To be shown only in specially licensed cinemas or supplied only in licensed sex shops and to adults only	No	Film	General public	N/A	N/A	N/A	UK	Multiple settings
	81	British Broadcasting Corporation (BBC) (2020). http://downloads.bbc.co.uk/commissioning/site/Guidance_labels_final.pdf. Accessed: 07.08.20	2020	No	Technical reports (PDF)	Audio-visual industries	UK	Function 2 (Used in context)	Content warning	Dentons (which receive an on-air announcement) Violence V1 - contains some violence scenes (Short form: some violence) V2 - contains prolonged violent scenes (Short form: prolonged violence) V3 - contains graphic violent scenes (Short form: graphic violence) V4 - contains scenes of sexual violence (Short form: sexual violence)	No	Multiple locations	General public	N/A	N/A	N/A	UK	Multiple settings	5
								Function 2 (Used in context)	Content warning	Dentons (which receive an on-air announcement) Language LA - contains adult humour (Short form: Adult humour) L1 - contains some strong language (Short form: some strong language) L2 - contains strong language (Short form: strong language) L3 - contains very strong language (Short form: very strong language)	No	Multiple locations	General public	N/A	N/A	N/A	UK	Multiple settings
								Function 2 (Used in context)	Content warning	Dentons (which receive an on-air announcement) Distress D1 - contains some scenes which some viewers may find upsetting (Short form: Some upsetting scenes) D2 - contains scenes which some viewers may find upsetting (Short form: Upsetting scenes) D3 - contains scenes which some viewers m ay find disturbing (Short form: Disturbing scenes)	No	Multiple locations	General public	N/A	N/A	N/A	UK	Multiple settings
								Function 2 (Used in context)	Content warning	Dentons (which receive an on-air announcement) Sex S1 - contains some scenes of a sexual nature (Short form: Some sexual content) S2 - contains scenes of a sexual nature (Short form: Sexual content) S3 - contains explicit sexual scenes (Short form: Explicit sexual content) RFI - contains scenes of Repetitive Flashing Images (e.g. s trobe lighting) (Short form: Flashing images)	No	Multiple locations	General public	N/A	N/A	N/A	UK	Multiple settings
								Function 2 (Used in context)	Content warning	Dentions (TEXT-ONLY GUIDANCE (which DO NOT receive an on-air announcement) WV - contains scenes of moderate violence (Short form: moderate violence) WL - contains language which some may find offensive (Short form: language may offend) WD - contains some scenes which some viewers may find upsetting (Short form: some upsetting scenes) W1 - contains adult humour (Short form: adult humour) W2 - deal…	No	Multiple locations	General public	N/A	N/A	N/A	UK	Multiple settings
	82	British Phonographic Industry (BPI) (2011). https://www.bpi.co.uk/media/1047/parental-advisory-guidelines.pdf. Accessed: 07.06.20.	2011	No	Technical reports (PDF)	Music	UK	Function 2 (Used in context)	Content warning	Parental Advisory Label - where lyrics or content of a recording or music video commercially released contains: strong or coarse language, depictions of, or reference to, violence or physical or mental abuse, references to or images of sexualised behaviour, racist, homophobic, misogynistic or other discriminatory language or behaviour, or dangerous or criminal behaviour (including references to o…	No	Multiple locations	General public	N/A	N/A	N/A	UK	Multiple settings	1
	83	Motion Picture Association of America (MPAA) (2020). https://www.motionpictures.org/film-ratings/. Accessed: 07.08.20.	2020	No	Webpage	Audio-visual industries	USA	Function 2 (Used in context)	Content warning	G - General audiences - All ages permitted: Nothing that would offend parents for viewing by children PG - Parental guidance suggested: Some material may not be suitable for children. Parents urged to give "parental guidance." May contain some material parents might not like for their young children PG-13 - Parents strongly cautioned: Some material may be inappropriate for children under 13. Pare…	No	Film	General public	N/A	N/A	N/A	USA	Multiple settings	1
	84	Tv parental guidelines monitoring board (2019). Understanding the TV ratings and parental controls. http://www.tvguidelines.org/resources/TV_Parental_Guidelines_Brochure.pdf. Accessed: 07.08.20.	2019	No	Technical reports (PDF)	Audio-visual industries	USA	Function 2 (Used in context)	Content warning	TV-Y - All children. Program is not expected to frighten younger children TV-G - General audience. Suitable for all ages. Contains little or no violence, no strong language and little or not sexual dialogue or situations TV-PG - Parental Guidance Suggested TV-Y7 - Directed to older Children age 7 and above TV-14 - Parents strong cautioned - contains some material that many parents would find unsu…	No	TV	General public	N/A	N/A	N/A	USA	Multiple settings	2
								Function 2 (Used in context)	Content warning	D - suggestive dialogue (usually means talks about sex) L - coarse or crude language S - sexual situations V - violence FV - fantasy violence (children's programming only)	No	TV	General public	N/A	N/A	N/A	USA	Multiple settings
	85	Recording Industry Association of America (RIAA) (2020). https://www.riaa.com/resources-learning/parental-advisory-label/. Accessed: 07.08.20.	2020	No	Webpage	Music	USA	Function 2 (Used in context)	Content warning	PAL - Parental advisory label: strong language or depictions of violence, sex or substance abuse	No	Music	Parents	N/A	N/A	N/A	USA	Multiple settings	1
	86	Swedish Media Council (SMC) (2016). https://www.statensmedierad.se/ovrigt/inenglish/filmclassification.580.html. Accessed: 07.08.20.	2016	No	Webpage	Audio-visual industries	Sweden	Function 2 (Used in context)	Content warning	All ages' 7 - Children under the age of 7, who are accompanied by an adult (a person aged 18 and over) are admitted to films that have been approved for children from the age of 7, children from the age of 7, who are accompanied by an adult, are admitted to films that have been approved for children from the age of 11 15 - this rule does not apply to the 15 rating	No	Film	General public	N/A	N/A	N/A	Sweden	Multiple settings	1
	87	DC comics (2020). https://www.dccomics.com/ratings. Accessed: 07.08.20	2020	No	Webpage	Comic books	USA	Function 2 (Used in context)	Content warning	E - Everyone - Appropriate for readers of all ages. May contain cartoon violence and/or some comic mischief T - Teen - Appropriate for readers age 12 and older. May contain mild violence, language and/or suggestive themes T+ - Teen plus - Appropriate for readers age 15 and older. May contain moderate violence, mild profanity, graphic imagery and/or suggestive themes M - Mature - Appropriate for r…	No	Book	General public	N/A	N/A	N/A	USA	Multiple settings	2
	88	Viz Magazine (2020). https://www.viz.com/ratings. Accessed:09.08.20	2020	No	Webpage	Comic books	UK	Function 2 (Used in context)	Content warning	All ages - May be suitable for readers or consumers of any age. For example, may contain mild language and fantasy violence but no swearing or nudity. Teen - May be suitable for early teens and older. For example, may contain violence, infrequent use of strong language, suggestive themes or situations, crude humour, alcohol and/or tobacco use. Teen plus - May be suitable for older teens and adult…	No	Book	General public	N/A	N/A	N/A	UK	Multiple settings
	89	Maritime Film Classification Board (2005). Theatres and amusement regulations made under Section 4 of the Theatres and Amusement Act (1989). https://www.novascotia.ca/just/regulations/regs/taregs.htm#TOC2_5. Accessed: 09.08.20	2005	No	Webpage	Audio-visual industries	Canada	Function 2 (Used in context)	Content warning	General (G) - Suitable for viewers of all ages Parental Guidance (PG) - Parental guidance is advised. Theme or content may not be suitable for all children. 14 Accompaniment (14a) - Suitable for viewing by persons 14 years of age and older. Persons under 14 must be accompanied by an adult. May contain: violence, coarse language and/or sexually suggestive scenes 18 Accompaniment (18A) - Suitable f…	No	Film	General public	N/A	N/A	N/A	Canada	Multiple settings	2
								Function 2 (Used in context)	Content warning	Not Recommended For Young Children: The film may be inappropriate for young children. An example might be the death of a family pet, a complicated family breakdown, or images considered frightening or disturbing for the very young. Not Recommended For Children: The film may include scenes that reflect a more mature situation, such as drug use/abuse. Frightening Scenes: The film contains images th…	No	Film	General public	N/A	N/A	N/A	Canada	Multiple settings
	90	Bellet, B. W., Jones, P. J., Meyersburg, C. A., Brenneman, M. M., Morehead, K. E., & McNally, R. J. (2020). Trigger Warnings and Resilience in College Students: A Preregistered Replication and Extension. Journal of Experimental Psychology: Applied. Advance online publication. http://dx.doi.org/10.1037/xap0000270.	2020	Yes	Academic journal	Multiple sectors	USA	Function 2 (Used in context)	Trigger warning	classism and sexism	Yes	Educational materials	Students	Exclusion: canonical stressor qualifying for a Criterion A trauma in the diagnosis of PTSD in DSM-5	426	Experimental	USA	Educational settings	1						Yes	Yes	Yes	No	Yes
	91	Boysen, G. A., Isaacs, R. A., Tretter, L., & Markowski, S. (2019). Trigger warning efficacy: The impact of warnings on affect, attitudes, and learning. Scholarship of Teaching and Learning in Psychology. DOI: http://dx.doi.org/10.1037/stl0000150	2019	Yes	Academic journal	Multiple sectors	USA	Function 1 (Definition)	Trigger warning	Depictions of extreme violence, images of medical injuries)	No	Research	General public	Unclear	353	Experimental	USA and Canada	Educational settings	1						Unclear	Unclear	Yes	No	Yes
	92	Dickman-Burnett, V. L., & Geaman, M. (2019). Dickman-Burnett, V. L., & Geaman, M. (2019). Untangling the Trigger-Warning Debate: Curating a Complete Toolkit for Compassionate Praxis in the Classroom. Journal of Thought, 53(3/4), 35-77.	2019	Yes	Academic journal	Education	USA	Function 1 (Definition)	Trigger warning	Eating disorders or sexual violence	No	Educational materials	Students	N/A	N/A	N/A	USA	Educational settings	3
								Function 2 (Used in context)	Trigger warning	Not only subjects like interpersonal violence, but also racism, colonialism, and classism	No	Educational materials	Students	N/A	N/A	N/A	USA	Educational settings
								Function 2 (Used in context)	Trigger warning	Oppressive structures such as racism, sexism, colonialism, classism	Yes	Educational materials	Students	N/A	N/A	N/A	USA	Educational settings
	93	Gust, O. (2016). I use trigger warnings - but I'm not mollycoddling my students. The Guardian. https://www.theguardian.com/higher-education-network/2016/jun/14/i-use-trigger-warnings-but-im-not-mollycoddling-my-students#:~:text=A%20trigger%20warning%20does%20not,they%20need%20to%20keep%20breathing. Date accessed: 07/08/2020.	2016	No	Newspaper/magazine	Education	UK	Function 1 (Definition)	Trigger warning	Violent and disturbing content, which could be sexual assault, racist violence, transphobic or homophobic slurs	No	Educational materials	Students	N/A	N/A	N/A	UK	Educational settings	3
								Function 2 (Used in context)	Content warning	I might state that the next slide has a reference to mutilation, or I might add a note in parenthesis on the reading list where a text includes graphic description of sexual violence.	No	Educational materials	Students	N/A	N/A	N/A	UK	Educational settings
								Function 2 (Used in context)	Trigger warning	Prejudice and abuse	No	Educational materials	Students	N/A	N/A	N/A	UK	Educational settings
	94	Heer, J. (2015). Generation PTSD: What the "Trigger Warning" Debate Is Really About. The New Republic. https://newrepublic.com/article/121866/history-ptsd-and-evolution-trigger-warnings. Date accessed: 07/08/2020	2015	No	Newspaper/magazine	Multiple sectors	USA	Function 2 (Used in context)	Trigger warning	Suicide, domestic abuse and graphic violence.	No	Book	Students	N/A	N/A	N/A	USA	Educational settings	2
								Function 2 (Used in context)	Trigger warning	Racism, colonialism, religious persecution, violence, suicide	No	Book	Students	N/A	N/A	N/A	USA	Educational settings
	95	Gosselt, J. F., De Jong, M. D., & Van Hoof, J. J. (2012). Effects of media ratings on children and adolescents: A litmus test of the forbidden fruit effect. Journal of communication, 62(6), 1084-1101.	2012	Yes	Academic journal	Multiple sectors	Netherlands	Function 1 (Definition)	Content warning	Violent or otherwise harmful media content	No	Multiple locations	Children and adolescents	Exclusion: If knew one or more of the experimental DVDs or games that were shown	657	Experimental	Netherlands	Multiple settings	2						Unclear	Unclear	Yes	No	Yes
								Function 2 (Used in context)	Content warning	Violence, sexuality and abusive language	No	Multiple locations	Children and adolescents	N/A	N/A	N/A	Netherlands	Multiple settings
	96	Joyrich, L. (2019). Keyword 8: Trigger Warnings. Differences, 30(1), 189-196.	2019	Yes	Academic journal	Education	USA	Function 2 (Used in context)	Content warning	Do they allow students to valuably prepare themselves to deal with disturbing material that could otherwise inflict misogynist, transphobic, racist, classist, and colonialist violent fantasies upon them?	No	Educational materials	Students	N/A	N/A	N/A	Netherlands	Multiple settings
								Function 2 (Used in context)	Content warning	Romantic pairings, categories of sexual practices, possible violence, and affective tone	Yes	TV	Women	N/A	N/A	N/A	USA	Multiple settings	2
								Function 2 (Used in context)	Content warning	Claims of pleasure and danger, expectation and surprise, knowledge and its discomforts	No	TV	Women	N/A	N/A	N/A	USA	Multiple settings
	97	Kamenetz, A. (2016). Half Of Professors In NPR Ed Survey Have Used 'Trigger Warnings'. NPR Ed. https://www.npr.org/sections/ed/2016/09/07/492979242/half-of-professors-in-npr-ed-survey-have-used-trigger-warnings. Date accessed: 10/08/2020.	2016	No	Webpage	Education	USA	Function 1 (Definition)	Trigger warning	Material that concerns sexual abuse or sexual assault, that is potentially racially or politically offensive, or graphically violent or sexual	No	Multiple locations	General public	Unclear	829	Observational	USA	Educational settings	3																Yes	No	Yes	Unclear	Yes
								Function 2 (Used in context)	Trigger warning	Sexual of violent material	No	Educational materials	Students	N/A	N/A	N/A	USA	Educational settings
								Function 2 (Used in context)	Trigger warning	Racially, politically, or religiously charged topics	No	Educational materials	Students	N/A	N/A	N/A	USA	Educational settings
	98	Laguardia, F., Michalsen, V., & Rider-Milkovich, H. (2017). Trigger Warnings. Journal of Legal Education, 66(4), 882-903.	2017	Yes	Academic journal	Education	USA	Function 2 (Used in context)	Trigger warning	War, abuse, self-harming behaviour, mental states of people suffering abuse or self-harm, and eating disordered behaviour or body shaming	Yes	Websites	General public	N/A	N/A	N/A	USA	Educational settings	2
								Function 2 (Used in context)	Trigger warning	Experiences of racism, colonialism, and religious persecution	Yes	Educational materials	Students	N/A	N/A	N/A	USA	Educational settings
	99	Levin, K. (2018). “The Course of Her Whimsical Adventures” “Fantomina” and Trigger Warnings at a Women’s College. Pedagogy: Critical Approaches to Teaching Literature, Language, Composition, and Culture, 18(3), 550-565.	2018	Yes	Academic journal	Education	USA	Function 2 (Used in context)	Trigger warning	Rape and its aftermath	No	Print media	General public	Unclear	49	Observational	USA	Educational settings	4																Unclear	Unclear	Unclear	No	Unclear
								Function 1 (Definition)	Trigger warning	Sexual assault and other kinds of violence, racism, and the like	Yes	Educational materials	Students	N/A	N/A	N/A	USA	Educational settings
								Function 2 (Used in context)	Trigger warning	Sexual or violent materials	No	Educational materials	Students	N/A	N/A	N/A	USA	Educational settings
								Function 2 (Used in context)	Trigger warning	Sexual assault or rape	No	Book	Students	N/A	N/A	N/A	USA	Educational settings
	100	Lothian, A. (2016). Choose not to warn: Trigger warnings and content notes from fan culture to feminist pedagogy. Feminist Studies, 42(3), 743-756.	2016	Yes	Academic journal	Multiple sectors	USA	Function 2 (Used in context)	Trigger warning	Gender, race, and sexuality	No	Websites	General public	N/A	N/A	N/A	USA	Multiple settings	11
								Function 2 (Used in context)	Trigger warning	Trigger warnings could provide necessary consideration for students living with everyday trauma, including survivors of endemic racialized, classed, and gendered violence	No	Multiple locations	General public	N/A	N/A	N/A	USA	Multiple settings
								Function 2 (Used in context)	Trigger warning	While the ascendance of trigger-warning discourse is usually traced to feminist bloggers’ use of the language of trauma and to the flowering of social justice discourse on Tumblr	No	Social media	General public	N/A	N/A	N/A	USA	Multiple settings
								Function 2 (Used in context)	Content warning	Graphic depictions of violence, major character death, rape/non-con, or underage sexual activity	Yes	Websites	General public	N/A	N/A	N/A	USA	Multiple settings
								Function 2 (Used in context)	Content warning	Gory, graphic, explicitly described violence	Yes	Websites	General public	N/A	N/A	N/A	USA	Multiple settings
								Function 2 (Used in context)	Content warning	Warnings here are operating on the terrain of trauma and abuse: the issues deemed warning-worthy range from rape, violence, and death to the legally complex “underage,” though the prominence of “major character death” is worth noting given the tendency of academic warnings debates to focus on issues of sexual violence.	Yes	Websites	General public	N/A	N/A	N/A	USA	Multiple settings
								Function 2 (Used in context)	Content warning	Violent misogyny, and reproducing that misogynistic violence	No	Websites	General public	N/A	N/A	N/A	USA	Multiple settings
								Function 2 (Used in context)	Trigger warning	Sexual content in queer and feminist contexts... the circulation of images of Black people’s deaths at the hands of police	No	Educational materials	Students	N/A	N/A	N/A	USA	Multiple settings
								Function 2 (Used in context)	Content warning	“general violence” and “explicit/intense/gory/sexual” violence	Yes	Websites	General public	N/A	N/A	N/A	USA	Multiple settings
								Function 2 (Used in context)	Content warning	People under the age of 18 human years (or equivalent) in sexual or kinky situations, non-consensual or dubiously consensual sex or kink, incest, self-harm or suicide	Yes	Policy	General public	N/A	N/A	N/A	USA	Multiple settings
								Function 2 (Used in context)	Content warning	Underage sex or ambiguous consent	No	Websites	General public	N/A	N/A	N/A	USA	Multiple settings
	101	Martin, B. (2018). Consenting to read Trigger Warnings and Textual Violence. Querying Consent: Beyond Permission and Refusal. Rutgers University Press. DOI: 10.2307/j.ctt1vxm8b1.11	2018	No	Book	Education	USA	Function 1 (Definition)	Trigger warning	Troubling content, particularly on rape and sexual violence (but also other forms of physical and social trauma linked to misogyny and racism)	No	Websites	General public	N/A	N/A	N/A	USA	Educational settings	8
								Function 2 (Used in context)	Content warning	Content on sexual violence, misogyny, racism, and colonialism	Yes	Multiple locations	Students	N/A	N/A	N/A	USA	Educational settings
								Function 2 (Used in context)	Trigger warning	Content on racism, anti-Semitism, sexual assault, and suicide	Yes	Multiple locations	Students	N/A	N/A	N/A	USA	Educational settings
								Function 2 (Used in context)	Trigger warning	Sexual misconduct...to anything that might cause harm [such as] racism, classism, sexism, heterosexism, cissexism, ableism, and other issues of privilege and oppression	Yes	Educational materials	Students	N/A	N/A	N/A	USA	Educational settings
								Function 2 (Used in context)	Content warning	Violence, including the death penalty (Hugo), domestic violence (Balzac), war, genocide, and torture (Truffaut, Sartre, Duras, Clément), as well as racism and urban violence (Charef)	No	Educational materials	Students	N/A	N/A	N/A	USA	Educational settings
								Function 2 (Used in context)	Content warning	Emotional and physical suffering, including social rejection (Colette, Begag), illness and death (Camus, Guibert), racism and colonialism (Duras, Begag), and urban violence (Ernaux, Begag), as well as misogyny (Colette, Ernaux, Duras), homophobia (Guibert), and sexual vulnerability (Colette, Duras, Guibert, Ernaux)	No	Educational materials	Students	N/A	N/A	N/A	USA	Educational settings
								Function 2 (Used in context)	Content warning	The impact of war on soldiers and civilians, patriotism and pacifism, history and memory; the implications of war as invasion and conquest, occupation and resistance, victory and defeat; the relationship of war to gender, sexuality, and ethnicity; and the role of war in colonialism and genocide	No	Educational materials	Students	N/A	N/A	N/A	USA	Educational settings
								Function 2 (Used in context)	Content warning	Some form of violence, including combat and bombings, executions and torture, ethnic cleansing and genocide, racist and colonial brutality, sexual coercion and assault, biological and nuclear warfare	No	Educational materials	Students	N/A	N/A	N/A	USA	Educational settings
	102	McNally, R. J. (2014). Hazards ahead: The problem with trigger warnings, according to the research. Pacific Standard. https://psmag.com/education/hazards-ahead-problem-trigger-warnings-according-research-81946 Date accessed: 12/08/2020	2014	No	Newspaper/magazine	Education	USA	Function 2 (Used in context)	Trigger warning	Discussion of suicide, sexual abuse, kidnapping, or other disturbing topics	No	Educational materials	Students	N/A	N/A	N/A	USA	Educational settings	2
								Function 2 (Used in context)	Trigger warning	Sexual harassment and violence	No	Educational materials	General public	N/A	N/A	N/A	USA	Educational settings
	103	Nikken, P., & Jansz, J. (2007). Playing restricted videogames: Relations with game ratings and parental mediation. Journal of Children and Media, 1(3), 227-243.	2007	Yes	Academic journal	Media studies	Netherlands	Function 2 (Used in context)	Content warning	‘‘violence,’’ ‘‘fear,’’ ‘‘sex,’’ ‘‘alcohol or drugs,’’ ‘‘discrimination,’’ and ‘‘bad language’’	Yes	Games	Children and adolescents	Exclusion: Children < 8 years old are too young	536	Observational	Netherlands	Multiple settings	1																Yes	Yes	Yes	No	Yes
	104	Nikken, P., Jansz, J., & Schouwstra, S. (2007). Parents' interest in videogame ratings and content descriptors in relation to game mediation. European Journal of Communication, 22(3), 315-336.	2007	Yes	Academic journal	Media studies	Netherlands	Function 2 (Used in context)	Content warning	Realistic ‘gore and gross’… alcohol/drugs, fantasy violence, bad language and, finally, nudity	No	Games	Children and adolescents	Unclear	765	Observational	Netherlands	Multiple settings	2																Yes	Yes	Yes	No	Yes
								Function 2 (Used in context)	Content warning	‘violence’, ‘fear’, ‘nudity and sex’, ‘alcohol or drugs’, ‘discrimination’ and ‘bad language’	Yes	Games	Children and adolescents	N/A	N/A	N/A	Netherlands	Multiple settings
	105	Sanson, M., Strange, D., & Garry, M. (2019). Sanson M, Strange D, Garry M. Trigger Warnings Are Trivially Helpful at Reducing Negative Affect, Intrusive Thoughts, and Avoidance. Clinical Psychological Science. 2019;7(4):778-793.	2019	Yes	Academic journal	Education	New Zealand	Function 2 (Used in context)	Trigger warning	A fatal car crash/violent domestic abuse	No	Film	General public	Excluded: subjects whose responses indicated they had not correctly completed one or more critical tasks, had previously read or watched the negative material, or for other idiosyncratic reasons	1880	Experimental	New Zealand	Educational settings	3						Unclear	Yes	Yes	No	Yes
								Function 1 (Definition)	Trigger warning	Child abuse, murder, a car accident, and physical domestic abuse	No	Multiple locations	Students	N/A	N/A	N/A	New Zealand	Educational settings
								Function 2 (Used in context)	Trigger warning	Violence and death	No	Film	Students	N/A	N/A	N/A	New Zealand	Educational settings
	106	Scharrer, E., Warren, S., Olson, C., & Israsena Twishime, P. (2020). Early adolescents’ views of media ratings in the context of a media literacy program in the US. Journal of Children and Media. https://doi.org/10.1080/17482798.2020.1711788.	2020	Yes	Academic journal	Education	USA	Function 2 (Used in context)	Content warning	Violence, bad language, fear, gambling, sex, drugs, and discrimination	Yes	Games	General public	Unclear	30	Qualitative	USA	Multiple settings	6						Unclear	Yes	Yes	Yes	Yes
								Function 2 (Used in context)	Content warning	Violence or sex	No	Multiple locations	General public	N/A	N/A	N/A	USA	Multiple settings
								Function 2 (Used in context)	Content warning	"Suggestive Dialogue,” “Partial Nudity,”	Yes	Multiple locations	General public	N/A	N/A	N/A	USA	Multiple settings
								Function 2 (Used in context)	Content warning	“language, violence, sexual [sic] content, drug use, blood and gore	No	Multiple locations	General public	N/A	N/A	N/A	USA	Multiple settings
								Function 2 (Used in context)	Content warning	"some violence” or “fantasy violence” or “slight violence.	No	Multiple locations	General public	N/A	N/A	N/A	USA	Multiple settings
								Function 2 (Used in context)	Content warning	"Emo, death"	No	Multiple locations	General public	N/A	N/A	N/A	USA	Multiple settings
	107	Savidge, N. (2016) Amid free speech debate, UW-Madison professors say 'trigger warnings' can improve discussions. https://search.proquest.com/docview/1827191995?accountid=8018. Accessed 25.08.2020	2016	No	Newspaper/magazine	Education	USA	Function 2 (Used in context)	Trigger warning	dating violence and family abuse	No	Educational materials	Students	N/A	N/A	N/A	USA	Educational settings	1
								Function 2 (Used in context)	Trigger warning	discrimination and harassment, and various forms of violence	No	Educational materials	Students	N/A	N/A	N/A	USA	Educational settings
								Function 2 (Used in context)	Trigger warning	sex and sexuality	No	Educational materials	Students	N/A	N/A	N/A	USA	Educational settings
								Function 2 (Used in context)	Trigger warning	slavery, reconstruction and the civil rights movement, graphic photos of lynching victims	No	Educational materials	Students	N/A	N/A	N/A	USA	Educational settings
	108	Stratta, M., Park, J., & deNicola, C. (2020). Automated Content Warnings for Sensitive Posts. In Extended Abstracts of the 2020 CHI Conference on Human Factors in Computing Systems (pp. 1-8).	2020	No	Conference abstract	Multiple sectors	USA	Function 2 (Used in context)	Content warning	Suicide and self-harm	No	Multiple locations	General public	N/A	N/A	N/A	USA	Multiple settings	1
	109	Wilson, R. (2015). Trigger-Warning Catalyst: Bailey Loverin. The Chronicle of Higher Education. https://www.chronicle.com/article/trigger-warning-catalyst-bailey-loverin/#:~:text=She%20helped%20make%20trigger%20warnings,content%20that%20might%20disturb%20them. Date accessed: 13/08/2020	2015	No	Newspaper/magazine	Education	USA	Function 2 (Used in context)	Trigger warning	"rape, sexual assault, abuse, self-injurious behaviour, suicide, graphic violence, pornography, kidnapping, and graphic depictions of gore.	No	Educational materials	Students	N/A	N/A	N/A	USA	Educational settings	2
								Function 2 (Used in context)	Trigger warning	Sexual violence, suicide, and abortion	No	Educational materials	Students	N/A	N/A	N/A	USA	Educational settings
	110	Wolfsdorf, A. (2017). Reflecting on functioning in trigger happy America. Changing English, 24(3), 299-317.	2017	Yes	Academic journal	Education	USA	Function 2 (Used in context)	Trigger warning	Violence, sexual abuse and perversions of power	Yes	Book	Students	N/A	N/A	N/A	USA	Educational settings	3
								Function 2 (Used in context)	Trigger warning	Racism, sexism, and U.S. imperialism	Yes	Verbal	General public	N/A	N/A	N/A	USA	Educational settings
								Function 2 (Used in context)	Content warning	Trauma, sexual violence, racial violence, visual images of murder and chaos.	Yes	Verbal	Students	N/A	N/A	N/A	USA	Educational settings
	111	Wolfsdorf, A. (2018). When It Comes to High School English, Let's Put Away the Triggers. English Journal, 108(1), 39-44.	2018	Yes	Academic journal	Education	USA	Function 2 (Used in context)	Trigger warning	A rape scene portrayed by Toni Morrison, a digression into suicide penned by Sylvia Plath, or an exploration of Native American alcoholism	No	Multiple locations	Students	N/A	N/A	N/A	USA	Educational settings	3
								Function 2 (Used in context)	Trigger warning	Sexuality, violence, racism, and other forms of abuse from raw exposure to topics	No	Multiple locations	Students	N/A	N/A	N/A	USA	Educational settings
								Function 2 (Used in context)	Trigger warning	Violence, sex, gender identity, and race	Yes	Multiple locations	Students	N/A	N/A	N/A	USA	Educational settings
	112	No author (2015). Editorial: Trigger warning: Mental health - the jambar. University Wire Retrieved from http://ezproxy.nottingham.ac.uk/login?url=https://search-proquest-com.ezproxy.nottingham.ac.uk/docview/1724774505?accountid=8018 - accessed 11.08.2020	2015	No	Newspaper/magazine	Education	USA	Function 1 (Definition)	Trigger warning	rape, substance abuse, violence	No	Social media	Students	N/A	N/A	N/A	USA	Multiple settings	1
	113	Levinovitz A. (2016) How Trigger warning silence Religious Students https://www.theatlantic.com/politics/archive/2016/08/silencing-religious-students-on-campus/497951/ - accessed 11.08.2020	2016	No	Newspaper/magazine	Education	USA	Function 2 (Used in context)	Trigger warning	Sexism	No	Educational materials	Students	N/A	N/A	N/A	USA	Educational settings	3
								Function 2 (Used in context)	Trigger warning	racism, US imperialism, sexism	No	Educational materials	Students	N/A	N/A	N/A	USA	Educational settings
								Function 1 (Definition)	Trigger warning	Photographs of dead bodies, extended accounts of abuse, disordered eating, self harm	No	Educational materials	Students	N/A	N/A	N/A	USA	Educational settings
	114	Klecker, M. (2014) Theatre, English Professor seek balance between course, Student comfort. Daily Nebraskan, University of Nebraska- Lincoln NE.University Wire Retrieved from http://ezproxy.nottingham.ac.uk/login?url=https://search-proquest-com.ezproxy.nottingham.ac.uk/docview/1519833342?accountid=8018 - access 11.08.2020	2014	No	Newspaper/magazine	Education	USA	Function 2 (Used in context)	Content warning	graphic simulated sex, sexual assault, suicide	No	Educational materials	Students	N/A	N/A	N/A	USA	Educational settings	1
	115	Dulka, N. (2015). Trigger warnings are a modern writer's duty. University Wire Retrieved from http://ezproxy.nottingham.ac.uk/login?url=https://search-proquest-com.ezproxy.nottingham.ac.uk/docview/1715827187?accountid=8018 - accessed 11.08.2020	2015	No	Newspaper/magazine	Education	USA	Function 1 (Definition)	Content warning	domestic violence, sexual assault, post traumatic issues.	No	Educational materials	Students	N/A	N/A	N/A	Greece	Educational settings	1
	116	No author (2016). Trigger warnings enable open conversation, free speech. The Tartan Carnegie Mellon University, Pittburgh PA.University Wire Retrieved from http://ezproxy.nottingham.ac.uk/login?url=https://search-proquest-com.ezproxy.nottingham.ac.uk/docview/1820538530?accountid=8018 - accessed 11.08.2020	2016	No	Newspaper/magazine	Education	USA	Function 2 (Used in context)	Trigger warning	physical health ( nut allergy risk), mental health, sexual violence	No	Educational materials	Students	N/A	N/A	N/A	USA	Educational settings	1
	117	No author (2016). 4.48 Psychosis is haunting and poetic. The Tartan, Carnegie Mellon University, Pittsburgh PA.University wire. Retrieved from http://ezproxy.nottingham.ac.uk/login?url=https://search-proquest-com.ezproxy.nottingham.ac.uk/docview/1766938344?accountid=8018 - accessed 12.08.2020	2016	No	Newspaper/magazine	Education	UK	Function 2 (Used in context)	Trigger warning	sexual assault, depression, suicide	No	Film	Students	N/A	N/A	N/A	USA	Educational settings	1
	118	No author (2016). The wild party preview. University Wire Retrieved from http://ezproxy.nottingham.ac.uk/login?url=https://search-proquest-com.ezproxy.nottingham.ac.uk/docview/1779683164?accountid=8018 - accessed 12.8.2020	2016	No	Newspaper/magazine	Audio-visual industries	USA	Function 2 (Used in context)	Trigger warning	sex, sexual assault and domestic violence	No	Social media	General public	N/A	N/A	N/A	USA	Educational settings	1
	119	Beckley, S. (2016). CUP's baby with the bathwater hard to watch CUP's baby with the bathwater hard to watch. University Wire Retrieved from http://ezproxy.nottingham.ac.uk/login?url=https://search-proquest-com.ezproxy.nottingham.ac.uk/docview/1832406861?accountid=8018 - accessed 12.08.2020	2016	No	Newspaper/magazine	Audio-visual industries	USA	Function 2 (Used in context)	Content warning	child abuse, spouse abuse, sexual assault, gender dysphoria, depression/ suicidal ideas	No	Film	General public	N/A	N/A	N/A	USA	Theatres	1
	120	Dutcher, R. (2015). Trigger warnings don't censor conversations, they start them trigger warnings don't censor conversations, they start them. University Wire Retrieved from http://ezproxy.nottingham.ac.uk/login?url=https://search-proquest-com.ezproxy.nottingham.ac.uk/docview/1719918932?accountid=8018	2015	No	Newspaper/magazine	Social media	USA	Function 2 (Used in context)	Trigger warning	death, sexual violence	No	Educational materials	Students	N/A	N/A	N/A	USA	Theatres	1
	121	Persephone, E & Krieger, J. (2015). Why I didn't report. University Wire Retrieved from http://ezproxy.nottingham.ac.uk/login?url=https://search-proquest-com.ezproxy.nottingham.ac.uk/docview/1721459132?accountid=8018	2015	No	Newspaper/magazine	Education	USA	Function 2 (Used in context)	Trigger warning	warning-assault, rape, violence, transmisogny	No	Educational materials	Students	N/A	N/A	N/A	USA	Educational settings	1
	122	Hughes, A. (2015). Warnings trigger discussion. University Wire Retrieved from http://ezproxy.nottingham.ac.uk/login?url=https://search-proquest-com.ezproxy.nottingham.ac.uk/docview/1715786960?accountid=8018 - accessed 12.8.2020	2015	No	Newspaper/magazine	Education	USA	Function 2 (Used in context)	Content warning	to prevent offence, rape, domestic abuse	No	Educational materials	Students	N/A	N/A	N/A	USA	Educational settings	1
	123	Miller, L. (2014). Trigger warning: Your syllabus. University Wire Retrieved from http://ezproxy.nottingham.ac.uk/login?url=https://search-proquest-com.ezproxy.nottingham.ac.uk/docview/1515991789?accountid=8018 - accessed 12.8.2020	2014	No	Newspaper/magazine	Education	USA	Function 2 (Used in context)	Trigger warning	graphic violence and sexual assault	No	Educational materials	Students	N/A	N/A	N/A	USA	Educational settings	2
								Function 2 (Used in context)	Trigger warning	sexual violence, racial tensions, mental torture - depression, potential for triggering panic as harm, eating disorders	No	Educational materials	Students	N/A	N/A	N/A	USA	Educational settings
	124	No author (2016). The non-existent fight for trigger warnings. (2016). University Wire Retrieved from http://ezproxy.nottingham.ac.uk/login?url=https://search-proquest-com.ezproxy.nottingham.ac.uk/docview/1816789633?accountid=8018	2016	No	Newspaper/magazine	Education	USA	Function 2 (Used in context)	Trigger warning	war crimes, rape or graphic content	No	Educational materials	Students	N/A	N/A	N/A	USA	Educational settings	1
	125	No author (2016). Trigger warnings: The myth versus the reality. University Wire. Retrieved from http://ezproxy.nottingham.ac.uk/login?url=https://search-proquest-com.ezproxy.nottingham.ac.uk/docview/1759078193?accountid=8018 - accessed 12.8.2020	2016	No	Newspaper/magazine	Education	USA	Function 1 (Definition)	Trigger warning	homophobia, suicide	No	Educational materials	Students	N/A	N/A	N/A	USA	Educational settings	1
	126	No author (2017). SGA candidates must be held to ethical standards. University Wire Retrieved from http://ezproxy.nottingham.ac.uk/login?url=https://search-proquest-com.ezproxy.nottingham.ac.uk/docview/1877999287?accountid=8018	2017	No	Newspaper/magazine	Education	USA	Function 1 (Definition)	Content warning	sexual assault, rape/ rape culture, racism, hate crimes, sexism, sexism culture, mental health	No	Educational materials	Students	N/A	N/A	N/A	USA	Educational settings	1
	127	No author (2016) Popular posts: [3]. University Wire Retrieved from http://ezproxy.nottingham.ac.uk/login?url=https://search-proquest-com.ezproxy.nottingham.ac.uk/docview/1824107603?accountid=8018	2016	No	Newspaper/magazine	Education	USA	Function 1 (Definition)	Content warning	sexual assault, domestic violence	No	Educational materials	Students	N/A	N/A	N/A	USA	Educational settings	1
	128	Kairey, J. (2015). THROWDOWN THURSDAY: Trigger warning! University Wire Retrieved from http://ezproxy.nottingham.ac.uk/login?url=https://search-proquest-com.ezproxy.nottingham.ac.uk/docview/1666514388?accountid=8018	2015	No	Newspaper/magazine	Education	USA	Function 1 (Definition)	Trigger warning	censoring of speech, principle defences of free speech that may be considered offensive	No	Educational materials	Students	N/A	N/A	N/A	USA	Educational settings	1
	129	Palmer, T. (2017). Monash University trigger warning policy fires up free speech debate. ABC NEWS.	2017	No	Newspaper/magazine	Education	USA	Function 2 (Used in context)	Trigger warning	sexual assault, violence, domestive violence, child abuse, eating disorders, self harm, suicide, pornography, abortion, hate speech, animal cruelty, animal death	No	Educational materials	Students	N/A	N/A	N/A	USA	Educational settings	2
								Function 2 (Used in context)	Trigger warning	classism, corpses, skulls or skeletons, drug use or talk of drugs (legal, illegal of psychiatric) eye contact ( Scopphobia), food, gore, insects, medical procedures, mental illness, Nazi paraphernalia, needles, panic attacks, pregnancy, slimy things, snakes, spiders, trichillomania ( hair pulling) trypophobia (fear or disgust of closely - packed holes eg. looking at head of lotus seed pod or stra…	No	Educational materials	Students	N/A	N/A	N/A	USA	Educational settings
	130	Shinkel, R. (2014). UM math textbooks to have trigger warning labels. University Wire Retrieved from http://ezproxy.nottingham.ac.uk/login?url=https://search-proquest-com.ezproxy.nottingham.ac.uk/docview/1633262477?accountid=8018 - accessed 13.8.2020	2014	No	Newspaper/magazine	Education	USA	Function 1 (Definition)	Trigger warning	against a condescending symbol of patriarchal axioms of only straight lines, which excludes non- straight lines.	No	Educational materials	Students	N/A	N/A	N/A	USA	Educational settings	1
	131	Wythe, P. (2014). Reframing trigger warning discussion necessary for compromise. University Wire Retrieved from http://ezproxy.nottingham.ac.uk/login?url=https://search-proquest-com.ezproxy.nottingham.ac.uk/docview/1625533414?accountid=8018 - accessed 13.8.2020	2014	No	Newspaper/magazine	Education	USA	Function 1 (Definition)	Trigger warning	graphic depictions of war time violence, trauma	No	Educational materials	Students	N/A	N/A	N/A	USA	Educational settings	1
	132	Wythe, P. (2014). Trigger warnings needed in classroom. University Wire Retrieved from http://ezproxy.nottingham.ac.uk/login?url=https://search-proquest-com.ezproxy.nottingham.ac.uk/docview/1498780205?accountid=8018 - accessed 13.8.2020	2014	No	Newspaper/magazine	Education	USA	Function 1 (Definition)	Trigger warning	suicide, graphic violence to drug abuse	No	Educational materials	Students	N/A	N/A	N/A	USA	Educational settings	1
	133	Kirsch, J. (2015). Trigger warning: Rape apology, child abuse, self harm. University Wire Retrieved from http://ezproxy.nottingham.ac.uk/login?url=https://search-proquest-com.ezproxy.nottingham.ac.uk/docview/1721982126?accountid=8018 - accessed 13.8.2020	2015	No	Newspaper/magazine	Education	USA	Function 2 (Used in context)	Trigger warning	sexuality, abuse, vulgarity	No	Educational materials	Students	N/A	N/A	N/A	USA	Educational settings	1
	134	Lane, B. (2015). ASWC content warning resolution passed. University Wire Retrieved from http://ezproxy.nottingham.ac.uk/login?url=https://search-proquest-com.ezproxy.nottingham.ac.uk/docview/2115544061?accountid=8018 - access 13.8.2020	2015	No	Newspaper/magazine	Education	USA	Function 2 (Used in context)	Trigger warning	gun and physical violence, self harm, suicide, sexual assault	No	Educational materials	Students	N/A	N/A	N/A	USA	Educational settings	1
	135	Zahn, A. (2014). ASUCR: Students for life display prompts passage of trigger warning resolution. University Wire Retrieved from http://ezproxy.nottingham.ac.uk/login?url=https://search-proquest-com.ezproxy.nottingham.ac.uk/docview/1622313175?accountid=8018	2014	No	Newspaper/magazine	Education	USA	Function 2 (Used in context)	Trigger warning	to protect against emotionally triggering material by social groups ( Prolife group on campus).	No	Social media	Students	N/A	N/A	N/A	USA	Educational settings	1
	136	Zehner, J. (2015). Trigger warnings aren't trivial - they're necessary comments. University Wire Retrieved from http://ezproxy.nottingham.ac.uk/login?url=https://search-proquest-com.ezproxy.nottingham.ac.uk/docview/1660954735?accountid=8018	2015	No	Newspaper/magazine	Education	USA	Function 1 (Definition)	Trigger warning	post traumatic stress disorder	No	Multiple locations	Students	N/A	N/A	N/A	USA	Educational settings	1
